# Supplementary material for: TNFα signalling primes chromatin for NF-κB binding and induces rapid and widespread nucleosome repositioning
Source: Genome Biol. 2014 Dec 3;15(12):536. doi: 10.1186/s13059-014-0536-6 (PMC4268828; doi:10.1186/s13059-014-0536-6)
Supplement: Additional file 3: — Differential gene expression (30- compared to 0-min levels). Total (ribo-depleted) RNA‐seq data were obtained 0 and 30 min post‐stimulation, mapped to the reference genome, and analysed. All RefSeq human genes are listed with associated mean (base mean) number of mapped reads (normalized to library size), and log2 fold-changes resulting from the 30- versus 0-min comparison. [file 13059_2014_536_MOESM3_ESM.xlsx]

## Sheet: 0-30.analysis.merged.RNA.analyz
Gene	baseMean	0-min TNFα	30-min TNFα	(pseudo)log2foldchange
CXCL3	797.997	4.79197	1591.2	8.10275
CCL20	73.0388	0	146.078	7.20043
CXCL2	2801.95	38.3358	5565.56	7.1448
SELE	5458.73	126.508	10791	6.40322
IL8	1142.87	27.7935	2257.94	6.29376
CXCL1	2588.8	92.0059	5085.59	5.77323
CD69	199.91	9.58395	390.236	5.20809
CSF2	16.1729	0	32.3457	5.05943
ZFP36	8205.7	486.865	15924.5	5.02872
TNF	11.9992	0	23.9985	4.64377
TNFAIP3	2929.45	292.31	5566.6	4.24655
F3	514.939	58.4621	971.416	4.03153
LINC00663	7.30388	0	14.6078	3.96419
NFKBIA	8008.4	994.814	15022	3.91515
ICAM5	6.78217	0	13.5643	3.86437
C2CD4B	2084.73	294.227	3875.23	3.71476
LRRIQ1	5.21706	0	10.4341	3.51527
FOS	105.705	16.2927	195.118	3.50348
CCL2	3218.03	537.66	5898.4	3.45312
MAGEL2	4.69535	0	9.3907	3.37722
MARVELD3	4.69535	0	9.3907	3.37722
JUNB	16652.4	2949.94	30354.9	3.36273
KCNT1	4.17364	0	8.34729	3.22455
MESP2	4.17364	0	8.34729	3.22455
MIR146A	4.17364	0	8.34729	3.22455
PVRL4	4.17364	0	8.34729	3.22455
NUAK2	588.175	124.591	1051.76	3.06737
KCNJ11	3.65194	0	7.30388	3.05379
PSD4	3.65194	0	7.30388	3.05379
DUSP1	4031.32	879.807	7182.84	3.02786
LOC100130476	51.703	10.5423	92.8636	3.02363
EGR1	1957.66	430.319	3484.99	3.01474
FOSB	153.416	34.5022	272.33	2.94466
CILP2	3.13023	0	6.26047	2.86006
GALR2	3.13023	0	6.26047	2.86006
H2BFXP	3.13023	0	6.26047	2.86006
PMFBP1	3.13023	0	6.26047	2.86006
C1QL4	2.60853	0	5.21706	2.63623
GPR182	2.60853	0	5.21706	2.63623
LOC100499183	2.60853	0	5.21706	2.63623
MPV17L	2.60853	0	5.21706	2.63623
MYLPF	2.60853	0	5.21706	2.63623
SAMD3	2.60853	0	5.21706	2.63623
SLC6A17	2.60853	0	5.21706	2.63623
SLITRK5	2.60853	0	5.21706	2.63623
LOC339862	5.69625	0.958395	10.4341	2.5456
NHLH1	5.69625	0.958395	10.4341	2.5456
NKD2	5.69625	0.958395	10.4341	2.5456
NFKBIZ	2310.36	676.627	3944.09	2.5415
ICAM4	11.8717	2.87518	20.8682	2.4965
SRD5A3-AS1	8.26227	1.91679	14.6078	2.41981
ATF3	1135.55	357.481	1913.62	2.41709
AKAP6	5.17455	0.958395	9.3907	2.40755
IL18	5.17455	0.958395	9.3907	2.40755
NTN5	5.17455	0.958395	9.3907	2.40755
ALX4	2.08682	0	4.17364	2.37118
C17orf50	2.08682	0	4.17364	2.37118
C19orf18	2.08682	0	4.17364	2.37118
CDC14C	2.08682	0	4.17364	2.37118
CLEC7A	2.08682	0	4.17364	2.37118
CLPSL2	2.08682	0	4.17364	2.37118
DEGS2	2.08682	0	4.17364	2.37118
DMRT1	2.08682	0	4.17364	2.37118
H2BFM	2.08682	0	4.17364	2.37118
HCG17	2.08682	0	4.17364	2.37118
IGSF11	2.08682	0	4.17364	2.37118
IL18RAP	2.08682	0	4.17364	2.37118
LINC00710	2.08682	0	4.17364	2.37118
LOC644554	2.08682	0	4.17364	2.37118
MAP3K19	2.08682	0	4.17364	2.37118
MGC45922	2.08682	0	4.17364	2.37118
OR2T33	2.08682	0	4.17364	2.37118
POU2F3	2.08682	0	4.17364	2.37118
PRAP1	2.08682	0	4.17364	2.37118
RNF112	2.08682	0	4.17364	2.37118
SHOX2	2.08682	0	4.17364	2.37118
SNORD19	2.08682	0	4.17364	2.37118
SNORD48	2.08682	0	4.17364	2.37118
THRB	2.08682	0	4.17364	2.37118
UCN2	2.08682	0	4.17364	2.37118
XKR5	2.08682	0	4.17364	2.37118
BIRC3	112.117	36.419	187.814	2.33512
ZC3H12A	1082.29	358.44	1806.14	2.32989
CD83	19.0481	5.75037	32.3457	2.30446
CDHR5	4.65284	0.958395	8.34729	2.25488
EGR4	4.65284	0.958395	8.34729	2.25488
FAM35DP	4.65284	0.958395	8.34729	2.25488
NLGN4Y-AS1	4.65284	0.958395	8.34729	2.25488
LGALS2	48.8394	16.2927	81.3861	2.25224
LOC730091	12.8726	3.83358	21.9116	2.24492
CSRNP1	1461.82	517.533	2406.11	2.21479
KRT17	7.21886	1.91679	12.5209	2.21274
LRP4-AS1	7.21886	1.91679	12.5209	2.21274
IL1A	92.9834	32.5854	153.381	2.20059
CMKLR1	9.78488	2.87518	16.6946	2.19097
IRF1	725.523	262.6	1188.45	2.17387
IL6	294.741	106.382	483.099	2.17255
PTGS2	7992.62	2973.9	13011.3	2.12897
RND1	997.617	373.774	1621.46	2.11409
MIR193A	14.3952	4.79197	23.9985	2.10971
DLX2	6.69716	1.91679	11.4775	2.09688
LOC283788	6.69716	1.91679	11.4775	2.09688
CXCL6	4.13114	0.958395	7.30388	2.08411
DLX1	4.13114	0.958395	7.30388	2.08411
HEPHL1	4.13114	0.958395	7.30388	2.08411
KIF4B	4.13114	0.958395	7.30388	2.08411
NLRC4	4.13114	0.958395	7.30388	2.08411
SMKR1	4.13114	0.958395	7.30388	2.08411
SNORD69	4.13114	0.958395	7.30388	2.08411
SNORD81	4.13114	0.958395	7.30388	2.08411
SPON2	4.13114	0.958395	7.30388	2.08411
SYT16	4.13114	0.958395	7.30388	2.08411
CEBPD	260.606	99.6731	421.538	2.0694
ACE2	1.56512	0	3.13023	2.04622
ADRB3	1.56512	0	3.13023	2.04622
ASCL5	1.56512	0	3.13023	2.04622
C16orf96	1.56512	0	3.13023	2.04622
C3	1.56512	0	3.13023	2.04622
C6orf165	1.56512	0	3.13023	2.04622
CCL17	1.56512	0	3.13023	2.04622
CDH10	1.56512	0	3.13023	2.04622
CEACAM7	1.56512	0	3.13023	2.04622
CHRNA6	1.56512	0	3.13023	2.04622
CLDN6	1.56512	0	3.13023	2.04622
CPB2-AS1	1.56512	0	3.13023	2.04622
CPO	1.56512	0	3.13023	2.04622
CPVL	1.56512	0	3.13023	2.04622
CXorf65	1.56512	0	3.13023	2.04622
CYSLTR2	1.56512	0	3.13023	2.04622
CYTH4	1.56512	0	3.13023	2.04622
FAM19A3	1.56512	0	3.13023	2.04622
FGF18	1.56512	0	3.13023	2.04622
FLJ38576	1.56512	0	3.13023	2.04622
FMOD	1.56512	0	3.13023	2.04622
GBP1P1	1.56512	0	3.13023	2.04622
GJA3	1.56512	0	3.13023	2.04622
HSD17B6	1.56512	0	3.13023	2.04622
INHBE	1.56512	0	3.13023	2.04622
KCNJ1	1.56512	0	3.13023	2.04622
LINC00310	1.56512	0	3.13023	2.04622
LOC100131551	1.56512	0	3.13023	2.04622
LOC100292680	1.56512	0	3.13023	2.04622
LOC440896	1.56512	0	3.13023	2.04622
MEIS1-AS3	1.56512	0	3.13023	2.04622
MIR181B1	1.56512	0	3.13023	2.04622
MIR3192	1.56512	0	3.13023	2.04622
MIRLET7G	1.56512	0	3.13023	2.04622
NCF2	1.56512	0	3.13023	2.04622
NPFFR2	1.56512	0	3.13023	2.04622
OOEP	1.56512	0	3.13023	2.04622
PARP8	1.56512	0	3.13023	2.04622
PCDHA8	1.56512	0	3.13023	2.04622
PHEX-AS1	1.56512	0	3.13023	2.04622
RAB25	1.56512	0	3.13023	2.04622
RPS16P5	1.56512	0	3.13023	2.04622
RUNX2	1.56512	0	3.13023	2.04622
SEZ6	1.56512	0	3.13023	2.04622
SLC17A7	1.56512	0	3.13023	2.04622
SLC22A13	1.56512	0	3.13023	2.04622
SNORA69	1.56512	0	3.13023	2.04622
SPOCK3	1.56512	0	3.13023	2.04622
TCEAL5	1.56512	0	3.13023	2.04622
TG	1.56512	0	3.13023	2.04622
TMEM89	1.56512	0	3.13023	2.04622
TMPRSS13	1.56512	0	3.13023	2.04622
TNFRSF18	1.56512	0	3.13023	2.04622
VSNL1	1.56512	0	3.13023	2.04622
WDR11-AS1	1.56512	0	3.13023	2.04622
KCNF1	8.74147	2.87518	14.6078	2.00993
SYN1	8.74147	2.87518	14.6078	2.00993
TRIB1	824.844	328.729	1320.96	2.00332
CLDN1	23.0942	8.62555	37.5628	2.00227
HS6ST2	6.17545	1.91679	10.4341	1.97089
SYCP2	6.17545	1.91679	10.4341	1.97089
MIR21	38.9695	15.3343	62.6047	1.96123
IER3	13435.6	5502.15	21369.1	1.95726
VCAM1	38.4478	15.3343	61.5613	1.93736
RASD1	236.692	97.7563	375.628	1.9312
MIR221	37.9261	15.3343	60.5178	1.9131
DKK2	8.21976	2.87518	13.5643	1.9101
JUN	19348.4	8177.98	30518.7	1.89975
AOC3	3.60943	0.958395	6.26047	1.89039
CLEC1B	3.60943	0.958395	6.26047	1.89039
LRRC66	3.60943	0.958395	6.26047	1.89039
MAK	3.60943	0.958395	6.26047	1.89039
SLC6A15	3.60943	0.958395	6.26047	1.89039
EGR3	152.578	65.1709	239.985	1.86467
NR4A2	63.5013	26.8351	100.167	1.86177
CXCR7	885.377	387.192	1383.56	1.83459
IGSF22	5.65375	1.91679	9.3907	1.83284
IRS4	5.65375	1.91679	9.3907	1.83284
KCNQ4	5.65375	1.91679	9.3907	1.83284
RPS26P11	5.65375	1.91679	9.3907	1.83284
SLCO1C1	5.65375	1.91679	9.3907	1.83284
SNORA76	5.65375	1.91679	9.3907	1.83284
TSIX	5.65375	1.91679	9.3907	1.83284
IER2	11318	5090.04	17546	1.78519
TIFA	648.303	298.061	998.544	1.74083
KLF10	1876.33	875.973	2876.68	1.7143
S100A3	27.6195	12.4591	42.7799	1.70168
C2CD4A	186.554	87.2139	285.895	1.70144
PCDHB18	13.3093	5.75037	20.8682	1.6958
JAM2	7.17635	2.87518	11.4775	1.68699
C3orf70	5.13204	1.91679	8.34729	1.68017
LOC148709	5.13204	1.91679	8.34729	1.68017
ARNT2	3.08773	0.958395	5.21706	1.66656
CHRNB2	3.08773	0.958395	5.21706	1.66656
DHDH	3.08773	0.958395	5.21706	1.66656
FXYD6	3.08773	0.958395	5.21706	1.66656
HOXC5	3.08773	0.958395	5.21706	1.66656
LOC643770	3.08773	0.958395	5.21706	1.66656
LRRC19	3.08773	0.958395	5.21706	1.66656
MSH5	3.08773	0.958395	5.21706	1.66656
PIR-FIGF	3.08773	0.958395	5.21706	1.66656
PPP1R36	3.08773	0.958395	5.21706	1.66656
RGMA	3.08773	0.958395	5.21706	1.66656
ST20-MTHFS	3.08773	0.958395	5.21706	1.66656
TTC29	3.08773	0.958395	5.21706	1.66656
ZNF560	3.08773	0.958395	5.21706	1.66656
ABCA12	1.04341	0	2.08682	1.62612
ADAM28	1.04341	0	2.08682	1.62612
ADAMTS19	1.04341	0	2.08682	1.62612
AKNAD1	1.04341	0	2.08682	1.62612
ANGPTL5	1.04341	0	2.08682	1.62612
ANKRD26P1	1.04341	0	2.08682	1.62612
ANKRD26P3	1.04341	0	2.08682	1.62612
ARAP2	1.04341	0	2.08682	1.62612
C1orf111	1.04341	0	2.08682	1.62612
C8orf31	1.04341	0	2.08682	1.62612
C9orf50	1.04341	0	2.08682	1.62612
CACNA1G	1.04341	0	2.08682	1.62612
CALR3	1.04341	0	2.08682	1.62612
CD1D	1.04341	0	2.08682	1.62612
CHMP4C	1.04341	0	2.08682	1.62612
CHRM5	1.04341	0	2.08682	1.62612
CITED1	1.04341	0	2.08682	1.62612
COL23A1	1.04341	0	2.08682	1.62612
CPED1	1.04341	0	2.08682	1.62612
CTXN2	1.04341	0	2.08682	1.62612
CXCR6	1.04341	0	2.08682	1.62612
CXorf57	1.04341	0	2.08682	1.62612
CXXC4	1.04341	0	2.08682	1.62612
CYP1A2	1.04341	0	2.08682	1.62612
CYS1	1.04341	0	2.08682	1.62612
DBIL5P2	1.04341	0	2.08682	1.62612
DCAF12L2	1.04341	0	2.08682	1.62612
DIRC3	1.04341	0	2.08682	1.62612
DMBT1	1.04341	0	2.08682	1.62612
DNAH12	1.04341	0	2.08682	1.62612
DOC2GP	1.04341	0	2.08682	1.62612
ELAVL2	1.04341	0	2.08682	1.62612
ELOVL7	1.04341	0	2.08682	1.62612
EXD1	1.04341	0	2.08682	1.62612
EXOC3L4	1.04341	0	2.08682	1.62612
FAM134B	1.04341	0	2.08682	1.62612
FAM180B	1.04341	0	2.08682	1.62612
FAM19A5	1.04341	0	2.08682	1.62612
FGD5P1	1.04341	0	2.08682	1.62612
FGF13	1.04341	0	2.08682	1.62612
FGF9	1.04341	0	2.08682	1.62612
FRMD7	1.04341	0	2.08682	1.62612
FRMPD2	1.04341	0	2.08682	1.62612
GALNTL6	1.04341	0	2.08682	1.62612
GPR142	1.04341	0	2.08682	1.62612
GRM7	1.04341	0	2.08682	1.62612
GUCY2F	1.04341	0	2.08682	1.62612
HAS2-AS1	1.04341	0	2.08682	1.62612
HIST1H4A	1.04341	0	2.08682	1.62612
HIST1H4L	1.04341	0	2.08682	1.62612
HK3	1.04341	0	2.08682	1.62612
HORMAD1	1.04341	0	2.08682	1.62612
HOXB13	1.04341	0	2.08682	1.62612
HRK	1.04341	0	2.08682	1.62612
IAPP	1.04341	0	2.08682	1.62612
IFIT1B	1.04341	0	2.08682	1.62612
ITIH2	1.04341	0	2.08682	1.62612
KCNA6	1.04341	0	2.08682	1.62612
KL	1.04341	0	2.08682	1.62612
KLF1	1.04341	0	2.08682	1.62612
KLHL31	1.04341	0	2.08682	1.62612
LGI2	1.04341	0	2.08682	1.62612
LINC00189	1.04341	0	2.08682	1.62612
LINC00240	1.04341	0	2.08682	1.62612
LINC00303	1.04341	0	2.08682	1.62612
LINC00313	1.04341	0	2.08682	1.62612
LINC00619	1.04341	0	2.08682	1.62612
LINC00628	1.04341	0	2.08682	1.62612
LINC00636	1.04341	0	2.08682	1.62612
LINC00696	1.04341	0	2.08682	1.62612
LINC00853	1.04341	0	2.08682	1.62612
LOC100129480	1.04341	0	2.08682	1.62612
LOC100131060	1.04341	0	2.08682	1.62612
LOC152225	1.04341	0	2.08682	1.62612
LOC157381	1.04341	0	2.08682	1.62612
LOC255167	1.04341	0	2.08682	1.62612
LOC284648	1.04341	0	2.08682	1.62612
LOC339666	1.04341	0	2.08682	1.62612
LOC400548	1.04341	0	2.08682	1.62612
LOC400684	1.04341	0	2.08682	1.62612
LOC441666	1.04341	0	2.08682	1.62612
LOC494141	1.04341	0	2.08682	1.62612
LOC646938	1.04341	0	2.08682	1.62612
LOC650293	1.04341	0	2.08682	1.62612
LOC729950	1.04341	0	2.08682	1.62612
LRP2	1.04341	0	2.08682	1.62612
MAGEB10	1.04341	0	2.08682	1.62612
MAL2	1.04341	0	2.08682	1.62612
MFAP5	1.04341	0	2.08682	1.62612
MIP	1.04341	0	2.08682	1.62612
MIR1249	1.04341	0	2.08682	1.62612
MIR1538	1.04341	0	2.08682	1.62612
MIR195	1.04341	0	2.08682	1.62612
MIR3065	1.04341	0	2.08682	1.62612
MIR3125	1.04341	0	2.08682	1.62612
MIR3200	1.04341	0	2.08682	1.62612
MIR4273	1.04341	0	2.08682	1.62612
MIR548C	1.04341	0	2.08682	1.62612
MIR765	1.04341	0	2.08682	1.62612
MYL2	1.04341	0	2.08682	1.62612
PARVG	1.04341	0	2.08682	1.62612
PCDHA2	1.04341	0	2.08682	1.62612
PHACTR3	1.04341	0	2.08682	1.62612
PIK3AP1	1.04341	0	2.08682	1.62612
PNCK	1.04341	0	2.08682	1.62612
POU4F3	1.04341	0	2.08682	1.62612
PRKCB	1.04341	0	2.08682	1.62612
PRR15L	1.04341	0	2.08682	1.62612
PRSS33	1.04341	0	2.08682	1.62612
PTPN7	1.04341	0	2.08682	1.62612
RCAN2	1.04341	0	2.08682	1.62612
RFPL3S	1.04341	0	2.08682	1.62612
RIMBP2	1.04341	0	2.08682	1.62612
RNASEH2B-AS1	1.04341	0	2.08682	1.62612
RNF183	1.04341	0	2.08682	1.62612
ROS1	1.04341	0	2.08682	1.62612
SCARNA8	1.04341	0	2.08682	1.62612
SGCD	1.04341	0	2.08682	1.62612
SH2D4B	1.04341	0	2.08682	1.62612
SLC15A1	1.04341	0	2.08682	1.62612
SLC17A3	1.04341	0	2.08682	1.62612
SLC7A10	1.04341	0	2.08682	1.62612
SLC8A3	1.04341	0	2.08682	1.62612
SLCO2B1	1.04341	0	2.08682	1.62612
SNORA29	1.04341	0	2.08682	1.62612
SNORA48	1.04341	0	2.08682	1.62612
SNORA74B	1.04341	0	2.08682	1.62612
SNORD124	1.04341	0	2.08682	1.62612
SNORD4A	1.04341	0	2.08682	1.62612
SNORD51	1.04341	0	2.08682	1.62612
SPANXA2-OT1	1.04341	0	2.08682	1.62612
SRRM4	1.04341	0	2.08682	1.62612
ST13P4	1.04341	0	2.08682	1.62612
SULT1A2	1.04341	0	2.08682	1.62612
TAS2R19	1.04341	0	2.08682	1.62612
TBX2	1.04341	0	2.08682	1.62612
TGM4	1.04341	0	2.08682	1.62612
TOP1P1	1.04341	0	2.08682	1.62612
TPH1	1.04341	0	2.08682	1.62612
TPTE2P1	1.04341	0	2.08682	1.62612
TRIM50	1.04341	0	2.08682	1.62612
TRIM58	1.04341	0	2.08682	1.62612
UCP1	1.04341	0	2.08682	1.62612
VWA8-AS1	1.04341	0	2.08682	1.62612
XIST	1.04341	0	2.08682	1.62612
XKR4	1.04341	0	2.08682	1.62612
ZNF833P	1.04341	0	2.08682	1.62612
RPSAP58	22.4875	10.5423	34.4326	1.61814
PDZD4	8.69896	3.83358	13.5643	1.59128
SNORD44	8.69896	3.83358	13.5643	1.59128
LINC00167	6.65465	2.87518	10.4341	1.56101
SCGB3A1	6.65465	2.87518	10.4341	1.56101
STK33	6.65465	2.87518	10.4341	1.56101
LOC100190986	12.2659	5.75037	18.7814	1.55111
MT1M	21.444	10.5423	32.3457	1.53057
PITX2	15.8328	7.66716	23.9985	1.52821
C8orf4	2483.87	1281.37	3686.37	1.52378
ACTN2	4.61033	1.91679	7.30388	1.5094
C20orf201	4.61033	1.91679	7.30388	1.5094
DUXA	4.61033	1.91679	7.30388	1.5094
EIF4EBP3	4.61033	1.91679	7.30388	1.5094
IL10RA	4.61033	1.91679	7.30388	1.5094
LINC00565	4.61033	1.91679	7.30388	1.5094
LOC100130417	4.61033	1.91679	7.30388	1.5094
MIR4519	4.61033	1.91679	7.30388	1.5094
NOTUM	4.61033	1.91679	7.30388	1.5094
WTH3DI	4.61033	1.91679	7.30388	1.5094
2013-09-04	35.7117	18.2095	53.214	1.49684
DUSP5	567.481	297.102	837.859	1.49262
FERMT1	8.17726	3.83358	12.5209	1.48403
SCN4B	8.17726	3.83358	12.5209	1.48403
ZFX-AS1	8.17726	3.83358	12.5209	1.48403
SDC4	2397.34	1267.96	3526.73	1.4751
SIK1	701.416	370.899	1031.93	1.47377
BRE-AS1	114.184	60.3789	167.989	1.46112
PPP1R15A	11775.8	6296.66	17254.9	1.4542
KCNJ2	1113.92	598.038	1629.81	1.44487
BHLHE40	4861.21	2624.09	7098.33	1.43532
MIR155HG	64.7263	34.5022	94.9504	1.43438
S100A4	9.69987	4.79197	14.6078	1.43014
ATP6V1B1	6.13294	2.87518	9.3907	1.42296
CYP2B7P1	6.13294	2.87518	9.3907	1.42296
LIF	6.13294	2.87518	9.3907	1.42296
SRCIN1	6.13294	2.87518	9.3907	1.42296
LOC284454	432.993	235.765	630.22	1.41469
INPP5J	14.7894	7.66716	21.9116	1.40245
LNP1	14.7894	7.66716	21.9116	1.40245
AFF3	2.56602	0.958395	4.17364	1.40151
B3GALT2	2.56602	0.958395	4.17364	1.40151
BCHE	2.56602	0.958395	4.17364	1.40151
C15orf27	2.56602	0.958395	4.17364	1.40151
C2orf50	2.56602	0.958395	4.17364	1.40151
C8orf46	2.56602	0.958395	4.17364	1.40151
CALHM1	2.56602	0.958395	4.17364	1.40151
CECR5-AS1	2.56602	0.958395	4.17364	1.40151
CLCA2	2.56602	0.958395	4.17364	1.40151
EPDR1	2.56602	0.958395	4.17364	1.40151
FAM162B	2.56602	0.958395	4.17364	1.40151
GCK	2.56602	0.958395	4.17364	1.40151
GPR83	2.56602	0.958395	4.17364	1.40151
HAS1	2.56602	0.958395	4.17364	1.40151
IGDCC3	2.56602	0.958395	4.17364	1.40151
IL7	2.56602	0.958395	4.17364	1.40151
LOC100133161	2.56602	0.958395	4.17364	1.40151
MED12L	2.56602	0.958395	4.17364	1.40151
MIR3186	2.56602	0.958395	4.17364	1.40151
MRPL23-AS1	2.56602	0.958395	4.17364	1.40151
MYADML2	2.56602	0.958395	4.17364	1.40151
NRXN2	2.56602	0.958395	4.17364	1.40151
PARM1	2.56602	0.958395	4.17364	1.40151
PGM5-AS1	2.56602	0.958395	4.17364	1.40151
PIFO	2.56602	0.958395	4.17364	1.40151
POU3F1	2.56602	0.958395	4.17364	1.40151
RNASEK-C17orf49	2.56602	0.958395	4.17364	1.40151
SCIMP	2.56602	0.958395	4.17364	1.40151
SERPINC1	2.56602	0.958395	4.17364	1.40151
SERPINE3	2.56602	0.958395	4.17364	1.40151
SLC2A4	2.56602	0.958395	4.17364	1.40151
SLC5A9	2.56602	0.958395	4.17364	1.40151
SNORD50A	2.56602	0.958395	4.17364	1.40151
SNORD99	2.56602	0.958395	4.17364	1.40151
TEC	2.56602	0.958395	4.17364	1.40151
TEX29	2.56602	0.958395	4.17364	1.40151
TMEM233	11.2225	5.75037	16.6946	1.39027
CCT6B	16.312	8.62555	23.9985	1.3769
IER5	3808.81	2120.93	5496.69	1.37345
CXCL5	7.65555	3.83358	11.4775	1.36817
FLJ22184	7.65555	3.83358	11.4775	1.36817
ICAM1	1926.83	1078.19	2775.47	1.3633
LINC00277	12.7451	6.70876	18.7814	1.35957
DNM1P46	14.2677	7.66716	20.8682	1.3352
TLR2	9.17816	4.79197	13.5643	1.33031
TMEM56	9.17816	4.79197	13.5643	1.33031
SH3BGR	20.8798	11.5007	30.2589	1.32225
ATP6AP1L	4.08863	1.91679	6.26047	1.31568
CDH6	4.08863	1.91679	6.26047	1.31568
CSNK1G2-AS1	4.08863	1.91679	6.26047	1.31568
DDX11L1	4.08863	1.91679	6.26047	1.31568
EPYC	4.08863	1.91679	6.26047	1.31568
HIST1H2AK	4.08863	1.91679	6.26047	1.31568
IGSF23	4.08863	1.91679	6.26047	1.31568
IL11	4.08863	1.91679	6.26047	1.31568
LOC643339	4.08863	1.91679	6.26047	1.31568
LUZP2	4.08863	1.91679	6.26047	1.31568
MIR3189	4.08863	1.91679	6.26047	1.31568
MRVI1-AS1	4.08863	1.91679	6.26047	1.31568
MYO15A	4.08863	1.91679	6.26047	1.31568
PADI1	4.08863	1.91679	6.26047	1.31568
SNORA68	4.08863	1.91679	6.26047	1.31568
TF	4.08863	1.91679	6.26047	1.31568
WNT10B	4.08863	1.91679	6.26047	1.31568
PPP5D1	15.7903	8.62555	22.955	1.31539
GALNT15	10.7008	5.75037	15.6512	1.30258
C10orf55	570.688	330.646	810.73	1.29136
FLJ34208	12.2234	6.70876	17.738	1.28139
ACRV1	5.61124	2.87518	8.34729	1.27028
AKAP3	5.61124	2.87518	8.34729	1.27028
ANKRD20A4	5.61124	2.87518	8.34729	1.27028
BREA2	5.61124	2.87518	8.34729	1.27028
CDK18	5.61124	2.87518	8.34729	1.27028
FAM228A	5.61124	2.87518	8.34729	1.27028
LEKR1	5.61124	2.87518	8.34729	1.27028
LOC389634	5.61124	2.87518	8.34729	1.27028
LRRN4CL	5.61124	2.87518	8.34729	1.27028
SHBG	5.61124	2.87518	8.34729	1.27028
CD160	7.13385	3.83358	10.4341	1.24218
HAAO	7.13385	3.83358	10.4341	1.24218
MIR219-1	7.13385	3.83358	10.4341	1.24218
OIT3	7.13385	3.83358	10.4341	1.24218
TMEM253	7.13385	3.83358	10.4341	1.24218
VCAN	7.13385	3.83358	10.4341	1.24218
CCRN4L	447.326	265.475	629.177	1.24175
GJA5	27.9712	16.2927	39.6496	1.23308
GEM	18.3138	10.5423	26.0853	1.23057
TTC36	29.4938	17.2511	41.7364	1.22748
EGR2	21.359	12.4591	30.2589	1.21568
SKOR1	10.1791	5.75037	14.6078	1.20922
TCHH	10.1791	5.75037	14.6078	1.20922
PHLDA1	4233.54	2566.58	5900.49	1.20067
CCND2	25.9269	15.3343	36.5194	1.19973
H19	11.7017	6.70876	16.6946	1.19874
PGBD4	28.9721	17.2511	40.693	1.19182
LOC643542	16.2695	9.58395	22.955	1.17845
CITED4	337.752	207.013	468.492	1.17442
EFNA1	1790.35	1108.86	2471.84	1.15579
MSX1	755.511	468.655	1042.37	1.15157
ZNF774	33.0182	20.1263	45.9101	1.15086
KLF4	647.151	406.359	887.943	1.12579
B4GALNT1	27.9287	17.2511	38.6062	1.11774
TMEM178A	23.3608	14.3759	32.3457	1.11683
ACRBP	20.3156	12.4591	28.1721	1.116
FOXS1	20.3156	12.4591	28.1721	1.116
LOC399815	14.2252	8.62555	19.8248	1.11336
SNORD97	14.2252	8.62555	19.8248	1.11336
EBF3	12.7026	7.66716	17.738	1.11233
PNMAL2	12.7026	7.66716	17.738	1.11233
XYLT1	12.7026	7.66716	17.738	1.11233
FOXC2	1608.18	1016.86	2199.51	1.1123
KIF1A	11.18	6.70876	15.6512	1.11105
AGPHD1	9.65736	5.75037	13.5643	1.1094
NBPF7	9.65736	5.75037	13.5643	1.1094
SNORA31	9.65736	5.75037	13.5643	1.1094
THEM5	9.65736	5.75037	13.5643	1.1094
PLK2	8983.78	5692.87	12274.7	1.10832
CHGB	8.13475	4.79197	11.4775	1.1072
MIR1914	8.13475	4.79197	11.4775	1.1072
MIRLET7I	8.13475	4.79197	11.4775	1.1072
PLAU	1441.09	914.309	1967.87	1.10504
ADORA3	6.61214	3.83358	9.3907	1.10413
CD101	6.61214	3.83358	9.3907	1.10413
GAS2	6.61214	3.83358	9.3907	1.10413
KCNE3	6.61214	3.83358	9.3907	1.10413
GLIS3	124.332	78.5884	170.076	1.10401
C9orf152	5.08953	2.87518	7.30388	1.09952
FAM19A2	5.08953	2.87518	7.30388	1.09952
FAM66D	5.08953	2.87518	7.30388	1.09952
GAS1	5.08953	2.87518	7.30388	1.09952
LOC149134	5.08953	2.87518	7.30388	1.09952
MYB	5.08953	2.87518	7.30388	1.09952
PAG1	5.08953	2.87518	7.30388	1.09952
PTCHD2	5.08953	2.87518	7.30388	1.09952
SNHG9	5.08953	2.87518	7.30388	1.09952
AMICA1	3.56692	1.91679	5.21706	1.09185
BCMO1	3.56692	1.91679	5.21706	1.09185
C8orf47	3.56692	1.91679	5.21706	1.09185
C9orf66	3.56692	1.91679	5.21706	1.09185
CYP2E1	3.56692	1.91679	5.21706	1.09185
EPCAM	3.56692	1.91679	5.21706	1.09185
FOXL2	3.56692	1.91679	5.21706	1.09185
KCNG1	3.56692	1.91679	5.21706	1.09185
LOC284950	3.56692	1.91679	5.21706	1.09185
MIR636	3.56692	1.91679	5.21706	1.09185
MS4A4A	3.56692	1.91679	5.21706	1.09185
NAPSA	3.56692	1.91679	5.21706	1.09185
PDZK1	3.56692	1.91679	5.21706	1.09185
PTK6	3.56692	1.91679	5.21706	1.09185
SKAP1	3.56692	1.91679	5.21706	1.09185
SNORD63	3.56692	1.91679	5.21706	1.09185
STAR	3.56692	1.91679	5.21706	1.09185
TMEM151B	3.56692	1.91679	5.21706	1.09185
TSGA10	3.56692	1.91679	5.21706	1.09185
WDR63	3.56692	1.91679	5.21706	1.09185
ZMIZ1-AS1	3.56692	1.91679	5.21706	1.09185
CYR61	42857.6	27406.3	58308.9	1.08918
SYTL3	33.4974	21.0847	45.9101	1.08685
ACSM2B	2.04431	0.958395	3.13023	1.07655
ADRA2A	2.04431	0.958395	3.13023	1.07655
AGAP4	2.04431	0.958395	3.13023	1.07655
ALG1L2	2.04431	0.958395	3.13023	1.07655
ANKRD7	2.04431	0.958395	3.13023	1.07655
ARL14	2.04431	0.958395	3.13023	1.07655
ASB11	2.04431	0.958395	3.13023	1.07655
C20orf144	2.04431	0.958395	3.13023	1.07655
CYP2F1	2.04431	0.958395	3.13023	1.07655
DLEU7	2.04431	0.958395	3.13023	1.07655
DRD4	2.04431	0.958395	3.13023	1.07655
ERVFRD-1	2.04431	0.958395	3.13023	1.07655
FAM45B	2.04431	0.958395	3.13023	1.07655
FER1L5	2.04431	0.958395	3.13023	1.07655
FITM1	2.04431	0.958395	3.13023	1.07655
GFAP	2.04431	0.958395	3.13023	1.07655
GPR112	2.04431	0.958395	3.13023	1.07655
GPR98	2.04431	0.958395	3.13023	1.07655
GRM2	2.04431	0.958395	3.13023	1.07655
HESX1	2.04431	0.958395	3.13023	1.07655
HGF	2.04431	0.958395	3.13023	1.07655
HIST1H2BE	2.04431	0.958395	3.13023	1.07655
HIST1H4C	2.04431	0.958395	3.13023	1.07655
HSPB7	2.04431	0.958395	3.13023	1.07655
HTT-AS1	2.04431	0.958395	3.13023	1.07655
HYPK	2.04431	0.958395	3.13023	1.07655
IKZF1	2.04431	0.958395	3.13023	1.07655
LHB	2.04431	0.958395	3.13023	1.07655
LINC00615	2.04431	0.958395	3.13023	1.07655
LOC100134259	2.04431	0.958395	3.13023	1.07655
LOC100507003	2.04431	0.958395	3.13023	1.07655
LOC284009	2.04431	0.958395	3.13023	1.07655
MAFA	2.04431	0.958395	3.13023	1.07655
MIR4258	2.04431	0.958395	3.13023	1.07655
MIR4326	2.04431	0.958395	3.13023	1.07655
MIR656	2.04431	0.958395	3.13023	1.07655
MSH4	2.04431	0.958395	3.13023	1.07655
NAIP	2.04431	0.958395	3.13023	1.07655
NDP	2.04431	0.958395	3.13023	1.07655
NELL2	2.04431	0.958395	3.13023	1.07655
PRRG4	2.04431	0.958395	3.13023	1.07655
SIGLEC14	2.04431	0.958395	3.13023	1.07655
TLR9	2.04431	0.958395	3.13023	1.07655
TNFRSF9	2.04431	0.958395	3.13023	1.07655
TTC9B	2.04431	0.958395	3.13023	1.07655
VN1R1	2.04431	0.958395	3.13023	1.07655
ZNF705A	2.04431	0.958395	3.13023	1.07655
FOXF1	72.0418	46.003	98.0806	1.07585
ARHGEF5	21.3165	13.4175	29.2155	1.06747
PMAIP1	546.234	352.689	739.778	1.06656
MOBP	50.7253	32.5854	68.8651	1.05674
DNM3OS	562.376	365.148	759.603	1.05472
SGK1	2129.61	1387.76	2871.47	1.0485
MIR196B	25.3626	16.2927	34.4326	1.03491
AADAC	0.521706	0	1.04341	1.03098
ACOT6	0.521706	0	1.04341	1.03098
ACTA1	0.521706	0	1.04341	1.03098
ADAM2	0.521706	0	1.04341	1.03098
ADAMTS14	0.521706	0	1.04341	1.03098
ADAMTSL3	0.521706	0	1.04341	1.03098
ADH7	0.521706	0	1.04341	1.03098
ADORA1	0.521706	0	1.04341	1.03098
AGBL2	0.521706	0	1.04341	1.03098
ALB	0.521706	0	1.04341	1.03098
ALDH1L1	0.521706	0	1.04341	1.03098
ALMS1P	0.521706	0	1.04341	1.03098
ANKHD1-EIF4EBP3	0.521706	0	1.04341	1.03098
ANP32AP1	0.521706	0	1.04341	1.03098
AP3B2	0.521706	0	1.04341	1.03098
APOBEC3H	0.521706	0	1.04341	1.03098
APOH	0.521706	0	1.04341	1.03098
ARHGAP40	0.521706	0	1.04341	1.03098
ARL2-SNX15	0.521706	0	1.04341	1.03098
ARRDC5	0.521706	0	1.04341	1.03098
ATP10B	0.521706	0	1.04341	1.03098
ATP1B2	0.521706	0	1.04341	1.03098
B3GNT3	0.521706	0	1.04341	1.03098
B4GALNT2	0.521706	0	1.04341	1.03098
BARHL1	0.521706	0	1.04341	1.03098
BCL2L14	0.521706	0	1.04341	1.03098
BCORP1	0.521706	0	1.04341	1.03098
BEND5	0.521706	0	1.04341	1.03098
BLK	0.521706	0	1.04341	1.03098
BMP7	0.521706	0	1.04341	1.03098
BOLL	0.521706	0	1.04341	1.03098
C11orf93	0.521706	0	1.04341	1.03098
C12orf71	0.521706	0	1.04341	1.03098
C17orf61-PLSCR3	0.521706	0	1.04341	1.03098
C19orf45	0.521706	0	1.04341	1.03098
C1orf105	0.521706	0	1.04341	1.03098
C2orf73	0.521706	0	1.04341	1.03098
C4orf22	0.521706	0	1.04341	1.03098
C4orf26	0.521706	0	1.04341	1.03098
C6orf58	0.521706	0	1.04341	1.03098
C6orf99	0.521706	0	1.04341	1.03098
C7	0.521706	0	1.04341	1.03098
C7orf71	0.521706	0	1.04341	1.03098
C9	0.521706	0	1.04341	1.03098
C9orf170	0.521706	0	1.04341	1.03098
C9orf84	0.521706	0	1.04341	1.03098
CA8	0.521706	0	1.04341	1.03098
CACNA1S	0.521706	0	1.04341	1.03098
CALB2	0.521706	0	1.04341	1.03098
CAMK1G	0.521706	0	1.04341	1.03098
CBLN1	0.521706	0	1.04341	1.03098
CCDC108	0.521706	0	1.04341	1.03098
CCDC144C	0.521706	0	1.04341	1.03098
CCDC74B-AS1	0.521706	0	1.04341	1.03098
CCL16	0.521706	0	1.04341	1.03098
CCR4	0.521706	0	1.04341	1.03098
CD28	0.521706	0	1.04341	1.03098
CD72	0.521706	0	1.04341	1.03098
CD84	0.521706	0	1.04341	1.03098
CEACAM8	0.521706	0	1.04341	1.03098
CFTR	0.521706	0	1.04341	1.03098
CHRNA9	0.521706	0	1.04341	1.03098
CHST13	0.521706	0	1.04341	1.03098
CLDN19	0.521706	0	1.04341	1.03098
CMA1	0.521706	0	1.04341	1.03098
CNBD2	0.521706	0	1.04341	1.03098
CNGA3	0.521706	0	1.04341	1.03098
CNTNAP5	0.521706	0	1.04341	1.03098
COL19A1	0.521706	0	1.04341	1.03098
COL9A1	0.521706	0	1.04341	1.03098
CPB2	0.521706	0	1.04341	1.03098
CRB3	0.521706	0	1.04341	1.03098
CRYBA1	0.521706	0	1.04341	1.03098
CRYGB	0.521706	0	1.04341	1.03098
CSMD1	0.521706	0	1.04341	1.03098
CTAG2	0.521706	0	1.04341	1.03098
CTAGE6P	0.521706	0	1.04341	1.03098
CTXN3	0.521706	0	1.04341	1.03098
CYP26B1	0.521706	0	1.04341	1.03098
CYP4F2	0.521706	0	1.04341	1.03098
CYP4F24P	0.521706	0	1.04341	1.03098
CYP4F30P	0.521706	0	1.04341	1.03098
DACT3-AS1	0.521706	0	1.04341	1.03098
DAO	0.521706	0	1.04341	1.03098
DGCR9	0.521706	0	1.04341	1.03098
DGKB	0.521706	0	1.04341	1.03098
DNAJB8	0.521706	0	1.04341	1.03098
DNM1P35	0.521706	0	1.04341	1.03098
DQX1	0.521706	0	1.04341	1.03098
DSCAML1	0.521706	0	1.04341	1.03098
DSG2	0.521706	0	1.04341	1.03098
ELAVL3	0.521706	0	1.04341	1.03098
EMX1	0.521706	0	1.04341	1.03098
EPHA8	0.521706	0	1.04341	1.03098
FAM163A	0.521706	0	1.04341	1.03098
FAM183A	0.521706	0	1.04341	1.03098
FAM43B	0.521706	0	1.04341	1.03098
FAM5B	0.521706	0	1.04341	1.03098
FAM66E	0.521706	0	1.04341	1.03098
FAM83F	0.521706	0	1.04341	1.03098
FAM84A	0.521706	0	1.04341	1.03098
FAM90A25P	0.521706	0	1.04341	1.03098
FCGR3B	0.521706	0	1.04341	1.03098
FCRL5	0.521706	0	1.04341	1.03098
FLJ12825	0.521706	0	1.04341	1.03098
FOXD4L1	0.521706	0	1.04341	1.03098
FUT7	0.521706	0	1.04341	1.03098
GAL3ST2	0.521706	0	1.04341	1.03098
GCNT4	0.521706	0	1.04341	1.03098
GDNF	0.521706	0	1.04341	1.03098
GFI1B	0.521706	0	1.04341	1.03098
GJA9-MYCBP	0.521706	0	1.04341	1.03098
GJB5	0.521706	0	1.04341	1.03098
GLIS1	0.521706	0	1.04341	1.03098
GLRA1	0.521706	0	1.04341	1.03098
GLRA4	0.521706	0	1.04341	1.03098
GNAO1	0.521706	0	1.04341	1.03098
GNAT1	0.521706	0	1.04341	1.03098
GNG4	0.521706	0	1.04341	1.03098
GNG8	0.521706	0	1.04341	1.03098
GOLT1A	0.521706	0	1.04341	1.03098
GPR26	0.521706	0	1.04341	1.03098
GPR45	0.521706	0	1.04341	1.03098
GRM6	0.521706	0	1.04341	1.03098
GSG1	0.521706	0	1.04341	1.03098
GSTTP2	0.521706	0	1.04341	1.03098
GXYLT2	0.521706	0	1.04341	1.03098
HAND1	0.521706	0	1.04341	1.03098
HAND2	0.521706	0	1.04341	1.03098
HAVCR2	0.521706	0	1.04341	1.03098
HCG26	0.521706	0	1.04341	1.03098
HIST1H2AL	0.521706	0	1.04341	1.03098
HIST3H3	0.521706	0	1.04341	1.03098
HLF	0.521706	0	1.04341	1.03098
HMP19	0.521706	0	1.04341	1.03098
HPCAL4	0.521706	0	1.04341	1.03098
HPGDS	0.521706	0	1.04341	1.03098
HS3ST6	0.521706	0	1.04341	1.03098
IFNL4	0.521706	0	1.04341	1.03098
IL2RG	0.521706	0	1.04341	1.03098
IRX2	0.521706	0	1.04341	1.03098
ISLR	0.521706	0	1.04341	1.03098
ISM1	0.521706	0	1.04341	1.03098
ISX	0.521706	0	1.04341	1.03098
ITGA8	0.521706	0	1.04341	1.03098
ITIH6	0.521706	0	1.04341	1.03098
KC6	0.521706	0	1.04341	1.03098
KCNA10	0.521706	0	1.04341	1.03098
KCNK5	0.521706	0	1.04341	1.03098
KCNQ2	0.521706	0	1.04341	1.03098
KLF14	0.521706	0	1.04341	1.03098
KLK11	0.521706	0	1.04341	1.03098
KNG1	0.521706	0	1.04341	1.03098
KRT8P41	0.521706	0	1.04341	1.03098
KRTAP5-7	0.521706	0	1.04341	1.03098
LCP2	0.521706	0	1.04341	1.03098
LCT	0.521706	0	1.04341	1.03098
LEMD1-AS1	0.521706	0	1.04341	1.03098
LINC00092	0.521706	0	1.04341	1.03098
LINC00239	0.521706	0	1.04341	1.03098
LINC00304	0.521706	0	1.04341	1.03098
LINC00319	0.521706	0	1.04341	1.03098
LIPF	0.521706	0	1.04341	1.03098
LMX1A	0.521706	0	1.04341	1.03098
LOC100128554	0.521706	0	1.04341	1.03098
LOC100128770	0.521706	0	1.04341	1.03098
LOC100130275	0.521706	0	1.04341	1.03098
LOC100133669	0.521706	0	1.04341	1.03098
LOC100134317	0.521706	0	1.04341	1.03098
LOC100240735	0.521706	0	1.04341	1.03098
LOC100287846	0.521706	0	1.04341	1.03098
LOC100288814	0.521706	0	1.04341	1.03098
LOC100289187	0.521706	0	1.04341	1.03098
LOC100289509	0.521706	0	1.04341	1.03098
LOC100302640	0.521706	0	1.04341	1.03098
LOC100505718	0.521706	0	1.04341	1.03098
LOC100505841	0.521706	0	1.04341	1.03098
LOC100506035	0.521706	0	1.04341	1.03098
LOC100506305	0.521706	0	1.04341	1.03098
LOC100506688	0.521706	0	1.04341	1.03098
LOC283194	0.521706	0	1.04341	1.03098
LOC284578	0.521706	0	1.04341	1.03098
LOC399715	0.521706	0	1.04341	1.03098
LOC400685	0.521706	0	1.04341	1.03098
LOC401010	0.521706	0	1.04341	1.03098
LOC643387	0.521706	0	1.04341	1.03098
LOC653712	0.521706	0	1.04341	1.03098
LOC729059	0.521706	0	1.04341	1.03098
LONRF2	0.521706	0	1.04341	1.03098
LPPR5	0.521706	0	1.04341	1.03098
LRRC10B	0.521706	0	1.04341	1.03098
LRRC55	0.521706	0	1.04341	1.03098
LTF	0.521706	0	1.04341	1.03098
LY6G6D	0.521706	0	1.04341	1.03098
LZTS1	0.521706	0	1.04341	1.03098
MARK2P9	0.521706	0	1.04341	1.03098
MEF2B	0.521706	0	1.04341	1.03098
MIR136	0.521706	0	1.04341	1.03098
MIR191	0.521706	0	1.04341	1.03098
MIR1915	0.521706	0	1.04341	1.03098
MIR197	0.521706	0	1.04341	1.03098
MIR302C	0.521706	0	1.04341	1.03098
MIR3117	0.521706	0	1.04341	1.03098
MIR3175	0.521706	0	1.04341	1.03098
MIR3177	0.521706	0	1.04341	1.03098
MIR3178	0.521706	0	1.04341	1.03098
MIR3180-4	0.521706	0	1.04341	1.03098
MIR320B2	0.521706	0	1.04341	1.03098
MIR331	0.521706	0	1.04341	1.03098
MIR33A	0.521706	0	1.04341	1.03098
MIR3613	0.521706	0	1.04341	1.03098
MIR3682	0.521706	0	1.04341	1.03098
MIR374B	0.521706	0	1.04341	1.03098
MIR433	0.521706	0	1.04341	1.03098
MIR4420	0.521706	0	1.04341	1.03098
MIR4449	0.521706	0	1.04341	1.03098
MIR4529	0.521706	0	1.04341	1.03098
MIR4648	0.521706	0	1.04341	1.03098
MIR4659A	0.521706	0	1.04341	1.03098
MIR4742	0.521706	0	1.04341	1.03098
MIR4749	0.521706	0	1.04341	1.03098
MIR486	0.521706	0	1.04341	1.03098
MIR548D1	0.521706	0	1.04341	1.03098
MIR554	0.521706	0	1.04341	1.03098
MIR555	0.521706	0	1.04341	1.03098
MIR564	0.521706	0	1.04341	1.03098
MIR627	0.521706	0	1.04341	1.03098
MIR644A	0.521706	0	1.04341	1.03098
MIR659	0.521706	0	1.04341	1.03098
MMP23B	0.521706	0	1.04341	1.03098
MOGAT1	0.521706	0	1.04341	1.03098
MPO	0.521706	0	1.04341	1.03098
MPPED2	0.521706	0	1.04341	1.03098
MSLN	0.521706	0	1.04341	1.03098
MT1H	0.521706	0	1.04341	1.03098
MTMR8	0.521706	0	1.04341	1.03098
MTUS2	0.521706	0	1.04341	1.03098
MYBPC3	0.521706	0	1.04341	1.03098
MYPN	0.521706	0	1.04341	1.03098
NCAM1	0.521706	0	1.04341	1.03098
NCR1	0.521706	0	1.04341	1.03098
NCRUPAR	0.521706	0	1.04341	1.03098
NDST4	0.521706	0	1.04341	1.03098
NKX3-2	0.521706	0	1.04341	1.03098
NLRP6	0.521706	0	1.04341	1.03098
NMUR1	0.521706	0	1.04341	1.03098
NOL4	0.521706	0	1.04341	1.03098
NPC1L1	0.521706	0	1.04341	1.03098
OPN5	0.521706	0	1.04341	1.03098
OPRM1	0.521706	0	1.04341	1.03098
OR2C1	0.521706	0	1.04341	1.03098
OR5K2	0.521706	0	1.04341	1.03098
OSR1	0.521706	0	1.04341	1.03098
P2RX1	0.521706	0	1.04341	1.03098
PASD1	0.521706	0	1.04341	1.03098
PCDHA5	0.521706	0	1.04341	1.03098
PDZK1IP1	0.521706	0	1.04341	1.03098
PGA5	0.521706	0	1.04341	1.03098
PKD1L2	0.521706	0	1.04341	1.03098
PLEKHS1	0.521706	0	1.04341	1.03098
PM20D1	0.521706	0	1.04341	1.03098
PNMA5	0.521706	0	1.04341	1.03098
POM121L1P	0.521706	0	1.04341	1.03098
POM121L8P	0.521706	0	1.04341	1.03098
PPIAL4G	0.521706	0	1.04341	1.03098
PRB2	0.521706	0	1.04341	1.03098
PRCD	0.521706	0	1.04341	1.03098
PRDM12	0.521706	0	1.04341	1.03098
PRDM16	0.521706	0	1.04341	1.03098
PRR23C	0.521706	0	1.04341	1.03098
PRSS30P	0.521706	0	1.04341	1.03098
PRSS50	0.521706	0	1.04341	1.03098
PSD2	0.521706	0	1.04341	1.03098
PTH2	0.521706	0	1.04341	1.03098
RASSF10	0.521706	0	1.04341	1.03098
REREP3	0.521706	0	1.04341	1.03098
RGS22	0.521706	0	1.04341	1.03098
RIMS4	0.521706	0	1.04341	1.03098
RNU11	0.521706	0	1.04341	1.03098
RUNX3	0.521706	0	1.04341	1.03098
RXRG	0.521706	0	1.04341	1.03098
RYR2	0.521706	0	1.04341	1.03098
S100A14	0.521706	0	1.04341	1.03098
S100B	0.521706	0	1.04341	1.03098
SCARNA27	0.521706	0	1.04341	1.03098
SCARNA9L	0.521706	0	1.04341	1.03098
SCT	0.521706	0	1.04341	1.03098
SCTR	0.521706	0	1.04341	1.03098
SEC14L5	0.521706	0	1.04341	1.03098
SIGLEC1	0.521706	0	1.04341	1.03098
SIGLEC11	0.521706	0	1.04341	1.03098
SLC13A3	0.521706	0	1.04341	1.03098
SLC17A8	0.521706	0	1.04341	1.03098
SLC1A3	0.521706	0	1.04341	1.03098
SLC24A3	0.521706	0	1.04341	1.03098
SLC27A6	0.521706	0	1.04341	1.03098
SLC35F4	0.521706	0	1.04341	1.03098
SLC52A3	0.521706	0	1.04341	1.03098
SLC6A19	0.521706	0	1.04341	1.03098
SLC8A2	0.521706	0	1.04341	1.03098
SLC9C2	0.521706	0	1.04341	1.03098
SLCO4C1	0.521706	0	1.04341	1.03098
SMTNL2	0.521706	0	1.04341	1.03098
SNORA2B	0.521706	0	1.04341	1.03098
SNORA38	0.521706	0	1.04341	1.03098
SNORA55	0.521706	0	1.04341	1.03098
SNORD116-28	0.521706	0	1.04341	1.03098
SNORD12C	0.521706	0	1.04341	1.03098
SNORD67	0.521706	0	1.04341	1.03098
SOX14	0.521706	0	1.04341	1.03098
SP9	0.521706	0	1.04341	1.03098
SPATA31C2	0.521706	0	1.04341	1.03098
SPATA31E1	0.521706	0	1.04341	1.03098
SPINK4	0.521706	0	1.04341	1.03098
SRD5A2	0.521706	0	1.04341	1.03098
SRGAP3	0.521706	0	1.04341	1.03098
STAP1	0.521706	0	1.04341	1.03098
STARD6	0.521706	0	1.04341	1.03098
SULT2B1	0.521706	0	1.04341	1.03098
TAGAP	0.521706	0	1.04341	1.03098
TAGLN3	0.521706	0	1.04341	1.03098
TBC1D3P1-DHX40P1	0.521706	0	1.04341	1.03098
TCEAL6	0.521706	0	1.04341	1.03098
TDRD12	0.521706	0	1.04341	1.03098
TEKT4	0.521706	0	1.04341	1.03098
TEKT5	0.521706	0	1.04341	1.03098
THEGL	0.521706	0	1.04341	1.03098
THPO	0.521706	0	1.04341	1.03098
TIAF1	0.521706	0	1.04341	1.03098
TINCR	0.521706	0	1.04341	1.03098
TLR8-AS1	0.521706	0	1.04341	1.03098
TMC5	0.521706	0	1.04341	1.03098
TMEM119	0.521706	0	1.04341	1.03098
TMEM125	0.521706	0	1.04341	1.03098
TMEM176B	0.521706	0	1.04341	1.03098
TMEM198	0.521706	0	1.04341	1.03098
TMPRSS11D	0.521706	0	1.04341	1.03098
TNNI3	0.521706	0	1.04341	1.03098
TRABD2A	0.521706	0	1.04341	1.03098
TSPAN16	0.521706	0	1.04341	1.03098
TSPAN32	0.521706	0	1.04341	1.03098
TSPO2	0.521706	0	1.04341	1.03098
TULP1	0.521706	0	1.04341	1.03098
UPK1B	0.521706	0	1.04341	1.03098
USH1G	0.521706	0	1.04341	1.03098
USP17L7	0.521706	0	1.04341	1.03098
VSTM5	0.521706	0	1.04341	1.03098
VWA3A	0.521706	0	1.04341	1.03098
WFDC3	0.521706	0	1.04341	1.03098
WNK2	0.521706	0	1.04341	1.03098
WNT16	0.521706	0	1.04341	1.03098
WNT7A	0.521706	0	1.04341	1.03098
WNT7B	0.521706	0	1.04341	1.03098
XKR7	0.521706	0	1.04341	1.03098
ZBP1	0.521706	0	1.04341	1.03098
ZCCHC5	0.521706	0	1.04341	1.03098
ZHX1-C8ORF76	0.521706	0	1.04341	1.03098
ZIC4	0.521706	0	1.04341	1.03098
ZNF204P	0.521706	0	1.04341	1.03098
ZNF503-AS1	0.521706	0	1.04341	1.03098
ZNF716	0.521706	0	1.04341	1.03098
ZRANB2-AS2	0.521706	0	1.04341	1.03098
ZSCAN1	0.521706	0	1.04341	1.03098
CCDC62	12.1809	7.66716	16.6946	1.02968
DLG5-AS1	12.1809	7.66716	16.6946	1.02968
LOC100268168	12.1809	7.66716	16.6946	1.02968
SLAIN1	35.4992	23.0015	47.9969	1.02957
CDK20	10.6583	6.70876	14.6078	1.01769
FCN3	10.6583	6.70876	14.6078	1.01769
RAB42	10.6583	6.70876	14.6078	1.01769
CX3CL1	30.9314	20.1263	41.7364	1.01643
KLF6	16109.3	10666.9	21551.7	1.01458
AGAP11	9.13565	5.75037	12.5209	1.00216
ASAH2B	9.13565	5.75037	12.5209	1.00216
FBXO39	9.13565	5.75037	12.5209	1.00216
NIPAL1	9.13565	5.75037	12.5209	1.00216
SCARNA9	9.13565	5.75037	12.5209	1.00216
TMIE	9.13565	5.75037	12.5209	1.00216
ZNF90	9.13565	5.75037	12.5209	1.00216
PKHD1L1	17.7496	11.5007	23.9985	0.999826
ITGA1	33.4549	22.0431	44.8667	0.993113
TTC39A	16.227	10.5423	21.9116	0.989144
SPRY4	2190.04	1472.09	2907.99	0.981667
FAM105A	7.61304	4.79197	10.4341	0.981217
KIAA1755	7.61304	4.79197	10.4341	0.981217
ALDH3B1	13.1818	8.62555	17.738	0.961025
CETP	13.1818	8.62555	17.738	0.961025
CNIH3	13.1818	8.62555	17.738	0.961025
LOC100133985	13.1818	8.62555	17.738	0.961025
AKR1C1	6.09043	3.83358	8.34729	0.951456
AMIGO1	6.09043	3.83358	8.34729	0.951456
C1orf101	6.09043	3.83358	8.34729	0.951456
C1QTNF3	6.09043	3.83358	8.34729	0.951456
EMBP1	6.09043	3.83358	8.34729	0.951456
KIAA1257	6.09043	3.83358	8.34729	0.951456
MIR27A	6.09043	3.83358	8.34729	0.951456
PAX9	6.09043	3.83358	8.34729	0.951456
TAF7L	6.09043	3.83358	8.34729	0.951456
TAS2R31	6.09043	3.83358	8.34729	0.951456
TUBA3D	6.09043	3.83358	8.34729	0.951456
UOX	6.09043	3.83358	8.34729	0.951456
GADD45B	4195.23	2865.6	5524.86	0.946858
LMOD1	11.6592	7.66716	15.6512	0.941992
LOC729732	11.6592	7.66716	15.6512	0.941992
LRRTM2	11.6592	7.66716	15.6512	0.941992
SLC26A4-AS1	17.2279	11.5007	22.955	0.938316
LPPR3	22.7966	15.3343	30.2589	0.936362
TSNAXIP1	22.7966	15.3343	30.2589	0.936362
HEY1	102.281	69.9628	134.6	0.934222
RCAN1	627.786	431.278	824.295	0.932951
MAP3K8	153.401	105.423	201.378	0.927239
STAT4	21.274	14.3759	28.1721	0.923916
MYC	2064.31	1425.13	2703.48	0.923241
SKIDA1	42.0263	28.7518	55.3008	0.920176
C17orf104	10.1366	6.70876	13.5643	0.917869
EML5	10.1366	6.70876	13.5643	0.917869
LRRC73	10.1366	6.70876	13.5643	0.917869
SLC23A1	10.1366	6.70876	13.5643	0.917869
SNORA81	10.1366	6.70876	13.5643	0.917869
SNORD83B	10.1366	6.70876	13.5643	0.917869
TUBB2B	46.0724	31.627	60.5178	0.914937
MAFF	5537.17	3839.33	7235.01	0.913965
LRRK2	19.7514	13.4175	26.0853	0.909685
LOC100505783	44.5498	30.6686	58.431	0.908161
CLDN16	4.56783	2.87518	6.26047	0.905797
COLEC11	4.56783	2.87518	6.26047	0.905797
GPLD1	4.56783	2.87518	6.26047	0.905797
HAS2	4.56783	2.87518	6.26047	0.905797
HTA	4.56783	2.87518	6.26047	0.905797
MIR568	4.56783	2.87518	6.26047	0.905797
NIM1	4.56783	2.87518	6.26047	0.905797
POTEF	4.56783	2.87518	6.26047	0.905797
PRR26	4.56783	2.87518	6.26047	0.905797
RAB44	4.56783	2.87518	6.26047	0.905797
SNORA16A	4.56783	2.87518	6.26047	0.905797
SNORD27	4.56783	2.87518	6.26047	0.905797
SORCS2	4.56783	2.87518	6.26047	0.905797
TNFAIP2	2118.4	1475.93	2760.87	0.903043
PIPOX	14.1827	9.58395	18.7814	0.902266
MIR23A	23.7975	16.2927	31.3023	0.901474
DNAH5	33.4124	23.0015	43.8233	0.901124
C11orf96	100.716	69.9628	131.47	0.900528
GPX7	79.964	55.5869	104.341	0.896528
CDC20B	8.61395	5.75037	11.4775	0.886293
CLEC10A	8.61395	5.75037	11.4775	0.886293
PGLYRP2	8.61395	5.75037	11.4775	0.886293
RBM26-AS1	8.61395	5.75037	11.4775	0.886293
SNORD94	8.61395	5.75037	11.4775	0.886293
RPS2P32	26.321	18.2095	34.4326	0.883256
FOXP3	12.6601	8.62555	16.6946	0.878366
ZNRF2P2	12.6601	8.62555	16.6946	0.878366
CTF1	24.7984	17.2511	32.3457	0.869519
SLC6A16	24.7984	17.2511	32.3457	0.869519
TMEM254-AS1	24.7984	17.2511	32.3457	0.869519
RHOB	65407.7	46381.5	84433.9	0.864258
BMPR1B	31.3681	22.0431	40.693	0.855473
MIR4497	31.3681	22.0431	40.693	0.855473
ZNF610	27.3219	19.1679	35.476	0.854886
PIP5KL1	23.2758	16.2927	30.2589	0.854104
MAF	15.1836	10.5423	19.8248	0.851367
LTB	62.2144	44.0862	80.3427	0.851327
ZNF823	58.1683	41.211	75.1256	0.850763
CSF3	11.1375	7.66716	14.6078	0.848632
SNORD35A	11.1375	7.66716	14.6078	0.848632
KCNN3	41.9838	29.7102	54.2574	0.847447
ABCC6	7.09134	4.79197	9.3907	0.843166
JPH1	7.09134	4.79197	9.3907	0.843166
KRTAP5-2	7.09134	4.79197	9.3907	0.843166
PRKG1-AS1	7.09134	4.79197	9.3907	0.843166
2013-09-03	7.09134	4.79197	9.3907	0.843166
SERPINI1	7.09134	4.79197	9.3907	0.843166
TTC25	7.09134	4.79197	9.3907	0.843166
SLC25A25	1869.28	1340.79	2397.76	0.838124
CLMP	21.7532	15.3343	28.1721	0.836683
FGF14-AS2	17.7071	12.4591	22.955	0.831744
AWAT2	3.04522	1.91679	4.17364	0.826799
BTNL9	3.04522	1.91679	4.17364	0.826799
C7orf57	3.04522	1.91679	4.17364	0.826799
CACNA1H	3.04522	1.91679	4.17364	0.826799
CCL7	3.04522	1.91679	4.17364	0.826799
CDRT15P1	3.04522	1.91679	4.17364	0.826799
CLDN18	3.04522	1.91679	4.17364	0.826799
EFCAB6	3.04522	1.91679	4.17364	0.826799
ERVV-1	3.04522	1.91679	4.17364	0.826799
GHRL	3.04522	1.91679	4.17364	0.826799
GLI1	3.04522	1.91679	4.17364	0.826799
GLIS3-AS1	3.04522	1.91679	4.17364	0.826799
GRM3	3.04522	1.91679	4.17364	0.826799
IL23A	3.04522	1.91679	4.17364	0.826799
IPCEF1	3.04522	1.91679	4.17364	0.826799
KIAA0319	3.04522	1.91679	4.17364	0.826799
LINC00471	3.04522	1.91679	4.17364	0.826799
LOC641367	3.04522	1.91679	4.17364	0.826799
LOC728537	3.04522	1.91679	4.17364	0.826799
MAP4K1	3.04522	1.91679	4.17364	0.826799
MIR181A2HG	3.04522	1.91679	4.17364	0.826799
MIR210	3.04522	1.91679	4.17364	0.826799
RAB6C	3.04522	1.91679	4.17364	0.826799
RPS10P7	3.04522	1.91679	4.17364	0.826799
SLC13A4	3.04522	1.91679	4.17364	0.826799
SNORA62	3.04522	1.91679	4.17364	0.826799
TMEM178B	3.04522	1.91679	4.17364	0.826799
TMEM45B	3.04522	1.91679	4.17364	0.826799
CEL	13.661	9.58395	17.738	0.824088
CXCR5	13.661	9.58395	17.738	0.824088
LMTK3	20.2306	14.3759	26.0853	0.816836
P2RY1	20.2306	14.3759	26.0853	0.816836
NR4A1	508.513	368.024	649.002	0.81673
UFSP1	26.8002	19.1679	34.4326	0.813015
ADAMTSL2	9.61485	6.70876	12.5209	0.810623
AGMO	9.61485	6.70876	12.5209	0.810623
EGLN2	9.61485	6.70876	12.5209	0.810623
HIST1H2AG	9.61485	6.70876	12.5209	0.810623
ITGA2B	9.61485	6.70876	12.5209	0.810623
SPTA1	9.61485	6.70876	12.5209	0.810623
JPX	46.5091	33.5438	59.4744	0.807898
APOD	22.7541	16.2927	29.2155	0.805125
CDKL1	35.8934	25.8767	45.9101	0.803544
LOC100131096	42.463	30.6686	54.2574	0.803112
DUSP6	2039.63	1487.43	2591.83	0.800739
FAM129C	18.708	13.4175	23.9985	0.794015
TNFSF9	47.51	34.5022	60.5178	0.793096
BIK	12.1384	8.62555	15.6512	0.790682
DLL3	12.1384	8.62555	15.6512	0.790682
TNFRSF4	56.6032	41.211	71.9954	0.790186
DBP	27.8011	20.1263	35.476	0.787907
LARGE	21.2315	15.3343	27.1287	0.784136
SOX7	5387.65	3963.92	6811.39	0.780868
CN5H6.4	5.56873	3.83358	7.30388	0.780693
DUSP15	5.56873	3.83358	7.30388	0.780693
GPBAR1	5.56873	3.83358	7.30388	0.780693
IGSF6	5.56873	3.83358	7.30388	0.780693
LOC91948	5.56873	3.83358	7.30388	0.780693
RSU1P2	5.56873	3.83358	7.30388	0.780693
SLITRK4	5.56873	3.83358	7.30388	0.780693
SNORA21	5.56873	3.83358	7.30388	0.780693
TTC16	5.56873	3.83358	7.30388	0.780693
TTC3P1	5.56873	3.83358	7.30388	0.780693
ACMSD	14.6619	10.5423	18.7814	0.777208
FSCN2	14.6619	10.5423	18.7814	0.777208
PHEX	14.6619	10.5423	18.7814	0.777208
PTCRA	14.6619	10.5423	18.7814	0.777208
SLCO3A1	14.6619	10.5423	18.7814	0.777208
EDN1	18900.5	13946.6	23854.5	0.774307
HBEGF	2501.09	1845.87	3156.32	0.773619
WWC2-AS2	56.0815	41.211	70.952	0.769415
LOC283683	17.1854	12.4591	21.9116	0.767495
MIR3120	17.1854	12.4591	21.9116	0.767495
ZNF665	17.1854	12.4591	21.9116	0.767495
ZXDA	351.066	259.725	442.406	0.7661
FLJ44511	40.4187	29.7102	51.1271	0.763315
AP3S2	8.09224	5.75037	10.4341	0.760306
CT62	8.09224	5.75037	10.4341	0.760306
GPR63	8.09224	5.75037	10.4341	0.760306
MAP1LC3C	8.09224	5.75037	10.4341	0.760306
RNU86	8.09224	5.75037	10.4341	0.760306
SNORA40	8.09224	5.75037	10.4341	0.760306
TBX19	19.7089	14.3759	25.0419	0.76016
LOC441155	66.1755	48.8781	83.4729	0.760081
PPP1R14A	126.782	93.9227	159.642	0.759023
BCL6	420.723	312.437	529.009	0.757844
DUSP8	887.391	659.376	1115.41	0.757503
BTBD11	22.2324	16.2927	28.1721	0.754425
DLEU2L	22.2324	16.2927	28.1721	0.754425
SP8	303.513	226.181	380.845	0.749144
ADAMTS9-AS2	10.6158	7.66716	13.5643	0.74881
C6orf147	10.6158	7.66716	13.5643	0.74881
FAM46C	10.6158	7.66716	13.5643	0.74881
PTENP1	10.6158	7.66716	13.5643	0.74881
SARDH	13.1393	9.58395	16.6946	0.741429
CCIN	32.3265	23.9599	40.693	0.740196
UNC79	15.6628	11.5007	19.8248	0.73629
DTX4	18.1863	13.4175	22.955	0.732506
FAM46A	62.6086	46.9614	78.2558	0.724645
PEX7	83.7976	63.2541	104.341	0.713209
NRARP	2106.17	1598.6	2613.74	0.708956
F2RL3	143.84	109.257	178.423	0.702497
ACRC	16.6637	12.4591	20.8682	0.70025
CHRNA10	16.6637	12.4591	20.8682	0.70025
SEMA7A	88.3229	67.0876	109.558	0.699341
LOC728752	78.2289	59.4205	97.0372	0.698292
CDKL3	11.6167	8.62555	14.6078	0.697322
KCNS3	11.6167	8.62555	14.6078	0.697322
SCUBE2	11.6167	8.62555	14.6078	0.697322
SLC45A1	60.5643	46.003	75.1256	0.69563
ARC	9.09314	6.70876	11.4775	0.69476
CA14	9.09314	6.70876	11.4775	0.69476
PIWIL4	9.09314	6.70876	11.4775	0.69476
RASL11A	9.09314	6.70876	11.4775	0.69476
SPDYE1	9.09314	6.70876	11.4775	0.69476
PKD2L2	91.8473	69.9628	113.732	0.69313
KLF2	2671.28	2043.3	3299.27	0.690977
ST8SIA6	42.8997	32.5854	53.214	0.690829
ASXL3	6.56963	4.79197	8.34729	0.690493
DLG2	6.56963	4.79197	8.34729	0.690493
DNAH10	6.56963	4.79197	8.34729	0.690493
KCNN4	6.56963	4.79197	8.34729	0.690493
NINJ2	6.56963	4.79197	8.34729	0.690493
NPAS3	6.56963	4.79197	8.34729	0.690493
RRAD	6.56963	4.79197	8.34729	0.690493
SGK3	6.56963	4.79197	8.34729	0.690493
TMED6	6.56963	4.79197	8.34729	0.690493
PLCXD2	64.0887	48.8781	79.2992	0.686979
FBLL1	30.2821	23.0015	37.5628	0.684086
ZFP36L2	6367.22	4885.9	7848.54	0.683689
AIFM3	4.04612	2.87518	5.21706	0.681966
AMN	4.04612	2.87518	5.21706	0.681966
ATP1A3	4.04612	2.87518	5.21706	0.681966
B3GNT4	4.04612	2.87518	5.21706	0.681966
BDKRB2	4.04612	2.87518	5.21706	0.681966
BTBD18	4.04612	2.87518	5.21706	0.681966
CDHR1	4.04612	2.87518	5.21706	0.681966
CORT	4.04612	2.87518	5.21706	0.681966
DEPDC4	4.04612	2.87518	5.21706	0.681966
EGOT	4.04612	2.87518	5.21706	0.681966
ENAM	4.04612	2.87518	5.21706	0.681966
IL12RB2	4.04612	2.87518	5.21706	0.681966
L1TD1	4.04612	2.87518	5.21706	0.681966
LOC100131257	4.04612	2.87518	5.21706	0.681966
LOC100507244	4.04612	2.87518	5.21706	0.681966
LOC731223	4.04612	2.87518	5.21706	0.681966
MIR3187	4.04612	2.87518	5.21706	0.681966
MIR3190	4.04612	2.87518	5.21706	0.681966
MIR574	4.04612	2.87518	5.21706	0.681966
MYH15	4.04612	2.87518	5.21706	0.681966
NKX2-5	4.04612	2.87518	5.21706	0.681966
PAPL	4.04612	2.87518	5.21706	0.681966
RASEF	4.04612	2.87518	5.21706	0.681966
SERPINF2	4.04612	2.87518	5.21706	0.681966
SHC4	4.04612	2.87518	5.21706	0.681966
SLC38A4	4.04612	2.87518	5.21706	0.681966
SNORD6	4.04612	2.87518	5.21706	0.681966
SPTLC3	4.04612	2.87518	5.21706	0.681966
PIM3	14077	10814.5	17339.4	0.681033
2013-09-01	43.9006	33.5438	54.2574	0.677739
ZNF630	22.7116	17.2511	28.1721	0.676605
LINC00263	78.7081	60.3789	97.0372	0.675587
CDKN2B	340.025	261.642	418.408	0.675257
ARRDC3-AS1	20.1881	15.3343	25.0419	0.672927
FGF12	20.1881	15.3343	25.0419	0.672927
SPATA6L	20.1881	15.3343	25.0419	0.672927
PCDHB10	54.9956	42.1694	67.8217	0.672856
ZNF141	36.3301	27.7935	44.8667	0.671706
BTG2	2100.98	1621.6	2580.36	0.669818
PIANP	17.6646	13.4175	21.9116	0.668256
BCL3	836.817	646.917	1026.72	0.665562
SLC22A18	72.1384	55.5869	88.6899	0.664478
C1QTNF2	15.1411	11.5007	18.7814	0.662131
RFESD	15.1411	11.5007	18.7814	0.662131
HIST2H2AC	26.236	20.1263	32.3457	0.658463
AIM2	1.52261	0.958395	2.08682	0.656451
ALDH8A1	1.52261	0.958395	2.08682	0.656451
AQP7P3	1.52261	0.958395	2.08682	0.656451
ATOH7	1.52261	0.958395	2.08682	0.656451
AVPR2	1.52261	0.958395	2.08682	0.656451
BEX5	1.52261	0.958395	2.08682	0.656451
C6orf15	1.52261	0.958395	2.08682	0.656451
CABP1	1.52261	0.958395	2.08682	0.656451
CACNA1I	1.52261	0.958395	2.08682	0.656451
CSDC2	1.52261	0.958395	2.08682	0.656451
DUSP2	1.52261	0.958395	2.08682	0.656451
ENPP2	1.52261	0.958395	2.08682	0.656451
FAM186A	1.52261	0.958395	2.08682	0.656451
FAM209A	1.52261	0.958395	2.08682	0.656451
FAM92B	1.52261	0.958395	2.08682	0.656451
FCER1G	1.52261	0.958395	2.08682	0.656451
FLJ36000	1.52261	0.958395	2.08682	0.656451
FYB	1.52261	0.958395	2.08682	0.656451
GP5	1.52261	0.958395	2.08682	0.656451
GPR52	1.52261	0.958395	2.08682	0.656451
HIST1H3A	1.52261	0.958395	2.08682	0.656451
HIST1H4J	1.52261	0.958395	2.08682	0.656451
HNF1B	1.52261	0.958395	2.08682	0.656451
HTRA4	1.52261	0.958395	2.08682	0.656451
IHH	1.52261	0.958395	2.08682	0.656451
IL1B	1.52261	0.958395	2.08682	0.656451
INO80B	1.52261	0.958395	2.08682	0.656451
ITGB2-AS1	1.52261	0.958395	2.08682	0.656451
KDM4E	1.52261	0.958395	2.08682	0.656451
KLHL14	1.52261	0.958395	2.08682	0.656451
LCN12	1.52261	0.958395	2.08682	0.656451
LINC00470	1.52261	0.958395	2.08682	0.656451
LINC00568	1.52261	0.958395	2.08682	0.656451
LINC00589	1.52261	0.958395	2.08682	0.656451
LOC100130370	1.52261	0.958395	2.08682	0.656451
LOC100131234	1.52261	0.958395	2.08682	0.656451
LOC100506025	1.52261	0.958395	2.08682	0.656451
LOC100507066	1.52261	0.958395	2.08682	0.656451
LOC100507300	1.52261	0.958395	2.08682	0.656451
LOC100507391	1.52261	0.958395	2.08682	0.656451
LOC283440	1.52261	0.958395	2.08682	0.656451
LOC440311	1.52261	0.958395	2.08682	0.656451
LOC440356	1.52261	0.958395	2.08682	0.656451
LOC440970	1.52261	0.958395	2.08682	0.656451
LOC643723	1.52261	0.958395	2.08682	0.656451
LOC731424	1.52261	0.958395	2.08682	0.656451
MGC16025	1.52261	0.958395	2.08682	0.656451
MIR3671	1.52261	0.958395	2.08682	0.656451
MIR3939	1.52261	0.958395	2.08682	0.656451
MIR4263	1.52261	0.958395	2.08682	0.656451
MIR943	1.52261	0.958395	2.08682	0.656451
MIRLET7F1	1.52261	0.958395	2.08682	0.656451
MSH5-SAPCD1	1.52261	0.958395	2.08682	0.656451
MSI1	1.52261	0.958395	2.08682	0.656451
MYLK3	1.52261	0.958395	2.08682	0.656451
NCAM2	1.52261	0.958395	2.08682	0.656451
NCF4	1.52261	0.958395	2.08682	0.656451
NPM2	1.52261	0.958395	2.08682	0.656451
NR0B2	1.52261	0.958395	2.08682	0.656451
NUP210L	1.52261	0.958395	2.08682	0.656451
PATL2	1.52261	0.958395	2.08682	0.656451
PCED1B-AS1	1.52261	0.958395	2.08682	0.656451
PITX3	1.52261	0.958395	2.08682	0.656451
PRAM1	1.52261	0.958395	2.08682	0.656451
PROC	1.52261	0.958395	2.08682	0.656451
RDH16	1.52261	0.958395	2.08682	0.656451
SCARNA15	1.52261	0.958395	2.08682	0.656451
SCARNA22	1.52261	0.958395	2.08682	0.656451
SDCBP2	1.52261	0.958395	2.08682	0.656451
SEMA3C	1.52261	0.958395	2.08682	0.656451
SENP3-EIF4A1	1.52261	0.958395	2.08682	0.656451
SH2D7	1.52261	0.958395	2.08682	0.656451
SHCBP1L	1.52261	0.958395	2.08682	0.656451
SHH	1.52261	0.958395	2.08682	0.656451
SIGLEC15	1.52261	0.958395	2.08682	0.656451
SIRPG	1.52261	0.958395	2.08682	0.656451
SIX3	1.52261	0.958395	2.08682	0.656451
SLC10A4	1.52261	0.958395	2.08682	0.656451
SLC1A7	1.52261	0.958395	2.08682	0.656451
SLC26A7	1.52261	0.958395	2.08682	0.656451
SNORA7B	1.52261	0.958395	2.08682	0.656451
SNORD116-20	1.52261	0.958395	2.08682	0.656451
SNORD20	1.52261	0.958395	2.08682	0.656451
SNORD56	1.52261	0.958395	2.08682	0.656451
SNORD75	1.52261	0.958395	2.08682	0.656451
SOWAHD	1.52261	0.958395	2.08682	0.656451
SYNPO2L	1.52261	0.958395	2.08682	0.656451
TMEM232	1.52261	0.958395	2.08682	0.656451
TRABD2B	1.52261	0.958395	2.08682	0.656451
ULK4P3	1.52261	0.958395	2.08682	0.656451
VSTM1	1.52261	0.958395	2.08682	0.656451
WBP2NL	1.52261	0.958395	2.08682	0.656451
ZMYND12	1.52261	0.958395	2.08682	0.656451
BCL11B	12.6176	9.58395	15.6512	0.653745
ENKUR	12.6176	9.58395	15.6512	0.653745
WDFY3-AS2	12.6176	9.58395	15.6512	0.653745
PCDHAC2	32.2839	24.9183	39.6496	0.649273
SLC22A18AS	21.189	16.2927	26.0853	0.647345
VAT1L	21.189	16.2927	26.0853	0.647345
TMEFF1	88.7596	69.0044	108.515	0.645607
ZNF678	145.235	113.091	177.38	0.644773
PCDHB7	29.7604	23.0015	36.5194	0.644513
LOC100128288	38.3319	29.7102	46.9535	0.642916
C6orf25	10.094	7.66716	12.5209	0.641564
FAM196A	10.094	7.66716	12.5209	0.641564
KCNK1	10.094	7.66716	12.5209	0.641564
LANCL3	10.094	7.66716	12.5209	0.641564
TNFRSF8	10.094	7.66716	12.5209	0.641564
CLYBL	18.6655	14.3759	22.955	0.639656
LINC00649	18.6655	14.3759	22.955	0.639656
PI16	18.6655	14.3759	22.955	0.639656
ADRA1B	44.3798	34.5022	54.2574	0.638258
ZNF583	52.9512	41.211	64.6915	0.638088
CPLX1	61.5227	47.9197	75.1256	0.637965
LOC646999	718.436	563.536	873.335	0.63112
BAIAP2L2	16.142	12.4591	19.8248	0.629718
CD302	16.142	12.4591	19.8248	0.629718
ARL6	30.7613	23.9599	37.5628	0.627599
NPHP3-AS1	30.7613	23.9599	37.5628	0.627599
MT2A	3684.04	2899.14	4468.93	0.624127
PPAPDC3	101.335	79.5468	123.123	0.623866
APOB	7.57054	5.75037	9.3907	0.622254
DICER1-AS1	7.57054	5.75037	9.3907	0.622254
FOXA1	7.57054	5.75037	9.3907	0.622254
GHR	7.57054	5.75037	9.3907	0.622254
LCA5L	7.57054	5.75037	9.3907	0.622254
LOC653653	7.57054	5.75037	9.3907	0.622254
MIR4767	7.57054	5.75037	9.3907	0.622254
MIXL1	7.57054	5.75037	9.3907	0.622254
SLC34A3	7.57054	5.75037	9.3907	0.622254
TMEM74B	7.57054	5.75037	9.3907	0.622254
ARHGAP5-AS1	42.8572	33.5438	52.1706	0.6222
GLI2	48.9051	38.3358	59.4744	0.620482
HIST1H1C	48.9051	38.3358	59.4744	0.620482
CREB3L1	34.2858	26.8351	41.7364	0.618564
ZNF844	34.2858	26.8351	41.7364	0.618564
C9orf96	13.6185	10.5423	16.6946	0.616371
EGLN3	13.6185	10.5423	16.6946	0.616371
HIST2H3D	13.6185	10.5423	16.6946	0.616371
MIR635	19.6664	15.3343	23.9985	0.613933
NIPSNAP3B	19.6664	15.3343	23.9985	0.613933
TCF15	19.6664	15.3343	23.9985	0.613933
VEGFA	239.915	189.762	290.068	0.609582
CD274	683.416	541.493	825.338	0.607127
HCN2	41.3346	32.5854	50.0837	0.605029
MIDN	6806.62	5400.56	8212.69	0.604655
WWTR1-AS1	23.1908	18.2095	28.1721	0.602769
FAM46B	63.0028	49.8365	76.169	0.602156
ACR	17.1429	13.4175	20.8682	0.601012
MAP3K14-AS1	17.1429	13.4175	20.8682	0.601012
SERTAD2	752.381	598.038	906.724	0.599605
FAM129A	11.0949	8.62555	13.5643	0.597499
LOC643529	11.0949	8.62555	13.5643	0.597499
TMOD4	11.0949	8.62555	13.5643	0.597499
UBE2V1	11.0949	8.62555	13.5643	0.597499
IRF5	32.7631	25.8767	39.6496	0.596888
SLCO2A1	48.3834	38.3358	58.431	0.595373
MT1X	64.0037	50.7949	77.2124	0.594587
ZNF573	26.7152	21.0847	32.3457	0.594456
PAPPA	51.9078	41.211	62.6047	0.591514
NAALADL2	36.2876	28.7518	43.8233	0.591268
CH25H	20.6673	16.2927	25.0419	0.590669
SEC1P	20.6673	16.2927	25.0419	0.590669
LOXL4	61.4802	48.8781	74.0822	0.590063
PODN	86.6728	69.0044	104.341	0.58955
CCR10	45.8599	36.419	55.3008	0.589384
WNT3	45.8599	36.419	55.3008	0.589384
PCED1B	65.0046	51.7533	78.2558	0.587255
BCL11A	5.04702	3.83358	6.26047	0.58697
CEBPA	5.04702	3.83358	6.26047	0.58697
INTS4L2	5.04702	3.83358	6.26047	0.58697
KCNIP2	5.04702	3.83358	6.26047	0.58697
KLHL41	5.04702	3.83358	6.26047	0.58697
KNDC1	5.04702	3.83358	6.26047	0.58697
LMCD1-AS1	5.04702	3.83358	6.26047	0.58697
LOC100129722	5.04702	3.83358	6.26047	0.58697
LOC100507501	5.04702	3.83358	6.26047	0.58697
LRRC34	5.04702	3.83358	6.26047	0.58697
MT1A	5.04702	3.83358	6.26047	0.58697
PPM1N	5.04702	3.83358	6.26047	0.58697
PSD	5.04702	3.83358	6.26047	0.58697
RPA4	5.04702	3.83358	6.26047	0.58697
SCARNA2	5.04702	3.83358	6.26047	0.58697
SNORD18C	5.04702	3.83358	6.26047	0.58697
SPRNP1	5.04702	3.83358	6.26047	0.58697
SRL	5.04702	3.83358	6.26047	0.58697
TMEM191C	5.04702	3.83358	6.26047	0.58697
TYRP1	5.04702	3.83358	6.26047	0.58697
C2orf16	39.812	31.627	47.9969	0.586623
FLJ22447	14.6194	11.5007	17.738	0.583953
LOC100129726	14.6194	11.5007	17.738	0.583953
SIM1	14.6194	11.5007	17.738	0.583953
VLDLR	14.6194	11.5007	17.738	0.583953
WNT2B	14.6194	11.5007	17.738	0.583953
MCF2L2	24.1917	19.1679	29.2155	0.583229
ZNF578	33.764	26.8351	40.693	0.582903
COX10-AS1	62.4811	49.8365	75.1256	0.582516
GTPBP8	215.639	172.511	258.766	0.582184
PPP1R15B	1348.18	1080.11	1616.24	0.581022
KCTD13	388.942	311.478	466.405	0.580916
PTPRR	27.7161	22.0431	33.3892	0.57762
TSPAN8	50.3852	40.2526	60.5178	0.57652
C2CD4C	40.8129	32.5854	49.0403	0.575256
C7orf31	67.0064	53.6701	80.3427	0.57326
GRPEL2	903.719	726.463	1080.97	0.572719
MB21D2	256.409	206.055	306.763	0.571806
KCNMB4	60.9585	48.8781	73.0388	0.569873
WNK3	34.765	27.7935	41.7364	0.569726
IFI30	21.6682	17.2511	26.0853	0.569525
UNC5B-AS1	21.6682	17.2511	26.0853	0.569525
TICAM1	1549.94	1247.83	1852.05	0.569328
AFF2	8.57144	6.70876	10.4341	0.568773
ATP6V1E2	8.57144	6.70876	10.4341	0.568773
AUTS2	8.57144	6.70876	10.4341	0.568773
GJC3	8.57144	6.70876	10.4341	0.568773
MUC4	8.57144	6.70876	10.4341	0.568773
RASGRP1	8.57144	6.70876	10.4341	0.568773
SLC44A3	8.57144	6.70876	10.4341	0.568773
TMEM191B	8.57144	6.70876	10.4341	0.568773
TPI1P2	8.57144	6.70876	10.4341	0.568773
LOC100129046	51.3861	41.211	61.5613	0.567651
GDF15	5503.91	4436.41	6571.4	0.566703
CCDC126	173.782	139.926	207.639	0.566073
LINC00526	25.1926	20.1263	30.2589	0.565228
ZNF837	164.21	132.259	196.161	0.565149
GRTP1	28.717	23.0015	34.4326	0.561953
PDGFRB	28.717	23.0015	34.4326	0.561953
ACVR2B-AS1	12.0959	9.58395	14.6078	0.560385
LINC00852	12.0959	9.58395	14.6078	0.560385
LOC100130705	12.0959	9.58395	14.6078	0.560385
PCYT1B	12.0959	9.58395	14.6078	0.560385
PRKG1	12.0959	9.58395	14.6078	0.560385
SLC5A4	32.2414	25.8767	38.6062	0.559373
DDIT3	347.522	280.81	414.234	0.559204
CASP12	103.251	83.3804	123.123	0.556786
PRDM8	62.9603	50.7949	75.1256	0.555571
CCDC163P	15.6203	12.4591	18.7814	0.555559
RAMP2	1643.28	1331.21	1955.35	0.554344
NFKBIE	754.916	611.456	898.377	0.55432
CEP85L	213.03	172.511	253.549	0.552915
CDNF	19.1447	15.3343	22.955	0.552423
FNDC8	19.1447	15.3343	22.955	0.552423
MIR570	19.1447	15.3343	22.955	0.552423
NLRP2	19.1447	15.3343	22.955	0.552423
ZNF503-AS2	19.1447	15.3343	22.955	0.552423
ASS1	295.614	239.599	351.63	0.551524
SPRY1	439.636	356.523	522.749	0.55084
PDGFC	217.555	176.345	258.766	0.550656
FAM22G	22.6691	18.2095	27.1287	0.550222
IFIT2	22.6691	18.2095	27.1287	0.550222
LOC441204	22.6691	18.2095	27.1287	0.550222
S100A1	22.6691	18.2095	27.1287	0.550222
TBX1	406.394	329.688	483.099	0.549833
LOC100288181	60.4368	48.8781	71.9954	0.549397
HHLA3	26.1935	21.0847	31.3023	0.548592
SLC8A1	29.7179	23.9599	35.476	0.547336
SNORA67	29.7179	23.9599	35.476	0.547336
MMD	202.936	164.844	241.028	0.545348
HOXB9	40.2912	32.5854	47.9969	0.544855
C3orf52	43.8156	35.4606	52.1706	0.544289
GRIP2	43.8156	35.4606	52.1706	0.544289
SLC16A4	57.9132	46.9614	68.8651	0.5427
FITM2	107.255	87.2139	127.296	0.540399
DET1	87.1095	70.9212	103.298	0.536218
USP2	41.2921	33.5438	49.0403	0.534663
RAMP2-AS1	719.46	587.496	851.423	0.534537
CCDC113	37.7677	30.6686	44.8667	0.534392
AQP3	34.2432	27.7935	40.693	0.534065
ZEB2-AS1	30.7188	24.9183	36.5194	0.533667
KIAA1199	20.1456	16.2927	23.9985	0.531675
DISC2	16.6212	13.4175	19.8248	0.530479
UNC5C	16.6212	13.4175	19.8248	0.530479
KDM6B	2158.69	1767.28	2550.1	0.528771
FAM169A	13.0968	10.5423	15.6512	0.528687
MIAT	13.0968	10.5423	15.6512	0.528687
SYT7	13.0968	10.5423	15.6512	0.528687
HIST2H2BE	52.8662	43.1278	62.6047	0.527446
C6orf223	9.57234	7.66716	11.4775	0.5257
ZNF32-AS1	9.57234	7.66716	11.4775	0.5257
ADM2	35.2441	28.7518	41.7364	0.522488
MESDC1	3765.75	3091.78	4439.71	0.521887
POSTN	57.3915	46.9614	67.8217	0.520992
APOBEC3D	31.7197	25.8767	37.5628	0.520856
AURKC	6.04793	4.79197	7.30388	0.51973
ENTPD3-AS1	6.04793	4.79197	7.30388	0.51973
FZD7	6.04793	4.79197	7.30388	0.51973
GLIPR1L2	6.04793	4.79197	7.30388	0.51973
LOC100506472	6.04793	4.79197	7.30388	0.51973
MYO1H	6.04793	4.79197	7.30388	0.51973
POLR2J3	6.04793	4.79197	7.30388	0.51973
RGN	6.04793	4.79197	7.30388	0.51973
SCNM1	6.04793	4.79197	7.30388	0.51973
SLC11A1	6.04793	4.79197	7.30388	0.51973
TESC	6.04793	4.79197	7.30388	0.51973
SPESP1	28.1953	23.0015	33.3892	0.51883
SOX17	14204.9	11682.8	16726.9	0.517745
ZBTB16	84.0642	69.0044	99.1241	0.51627
FAM86HP	24.6709	20.1263	29.2155	0.51625
UBE2Q2P1	114.261	93.9227	134.6	0.514532
GLT8D2	39.7695	32.5854	46.9535	0.513801
FBXO2	92.114	75.7132	108.515	0.513578
INA	21.1465	17.2511	25.0419	0.512849
EFNA3	88.5896	72.838	104.341	0.512633
INSIG1	5977.2	4928.07	7026.33	0.511662
ANKRD44	36.2451	29.7102	42.7799	0.511547
HOMER1	36.2451	29.7102	42.7799	0.511547
SETBP1	36.2451	29.7102	42.7799	0.511547
IRAK1BP1	51.3436	42.1694	60.5178	0.510997
BMP2	402.135	331.605	472.665	0.510059
LIPT2	32.7206	26.8351	38.6062	0.508824
SRCRB4D	17.6221	14.3759	20.8682	0.508163
NPIPL3	127.837	105.423	150.251	0.507131
C12orf76	97.6402	80.5052	114.775	0.506363
BOK-AS1	292.399	241.516	343.282	0.505515
SNX10	29.1962	23.9599	34.4326	0.505465
COL11A2	102.166	84.3388	119.992	0.503642
LOC100271836	87.067	71.8796	102.254	0.502614
ACTC1	2.52351	1.91679	3.13023	0.501842
ADAMTS15	2.52351	1.91679	3.13023	0.501842
ADAMTSL5	2.52351	1.91679	3.13023	0.501842
BNIPL	2.52351	1.91679	3.13023	0.501842
BVES-AS1	2.52351	1.91679	3.13023	0.501842
C2orf15	2.52351	1.91679	3.13023	0.501842
CCDC148	2.52351	1.91679	3.13023	0.501842
CES3	2.52351	1.91679	3.13023	0.501842
DNAH3	2.52351	1.91679	3.13023	0.501842
DSCR6	2.52351	1.91679	3.13023	0.501842
DUSP9	2.52351	1.91679	3.13023	0.501842
FAM159B	2.52351	1.91679	3.13023	0.501842
FKBP1AP1	2.52351	1.91679	3.13023	0.501842
FLJ12334	2.52351	1.91679	3.13023	0.501842
KCNH6	2.52351	1.91679	3.13023	0.501842
KCNK4	2.52351	1.91679	3.13023	0.501842
LINC00515	2.52351	1.91679	3.13023	0.501842
LOC100128593	2.52351	1.91679	3.13023	0.501842
LOC100289656	2.52351	1.91679	3.13023	0.501842
MCTP2	2.52351	1.91679	3.13023	0.501842
MIR99B	2.52351	1.91679	3.13023	0.501842
MLANA	2.52351	1.91679	3.13023	0.501842
NGFR	2.52351	1.91679	3.13023	0.501842
NR2E3	2.52351	1.91679	3.13023	0.501842
NR6A1	2.52351	1.91679	3.13023	0.501842
NRN1L	2.52351	1.91679	3.13023	0.501842
OTUD6A	2.52351	1.91679	3.13023	0.501842
PARK2	2.52351	1.91679	3.13023	0.501842
SCGB1B2P	2.52351	1.91679	3.13023	0.501842
SCNN1A	2.52351	1.91679	3.13023	0.501842
SND1-IT1	2.52351	1.91679	3.13023	0.501842
SNORA11	2.52351	1.91679	3.13023	0.501842
SNORA20	2.52351	1.91679	3.13023	0.501842
SNORD19B	2.52351	1.91679	3.13023	0.501842
SRSF12	2.52351	1.91679	3.13023	0.501842
SYPL2	2.52351	1.91679	3.13023	0.501842
TMEM145	2.52351	1.91679	3.13023	0.501842
TMEM221	2.52351	1.91679	3.13023	0.501842
TMLHE-AS1	2.52351	1.91679	3.13023	0.501842
WFIKKN1	2.52351	1.91679	3.13023	0.501842
ZFP2	2.52351	1.91679	3.13023	0.501842
KRBOX1	14.0977	11.5007	16.6946	0.501294
LOC100134368	14.0977	11.5007	16.6946	0.501294
ZNF483	14.0977	11.5007	16.6946	0.501294
CCNA1	37.246	30.6686	43.8233	0.501193
ZNF675	48.8201	40.2526	57.3876	0.501178
C10orf114	165.562	137.05	194.074	0.498829
RIMS1	45.2957	37.3774	53.214	0.498407
S1PR1	6501.33	5390.97	7611.68	0.497592
CCDC170	22.1474	18.2095	26.0853	0.495689
MIR4785	22.1474	18.2095	26.0853	0.495689
S1PR2	22.1474	18.2095	26.0853	0.495689
TMEM37	131.841	109.257	154.425	0.495347
PNLDC1	41.7713	34.5022	49.0403	0.495182
APOE	116.742	96.7979	136.687	0.493516
CYB5R2	97.1185	80.5052	113.732	0.493302
C9orf116	77.4946	64.2125	90.7768	0.492981
MITF	57.8707	47.9197	67.8217	0.492447
MSTO2P	129.317	107.34	151.295	0.491296
C17orf82	10.5732	8.62555	12.5209	0.490253
CBX3P2	10.5732	8.62555	12.5209	0.490253
FNDC5	10.5732	8.62555	12.5209	0.490253
LOC145820	10.5732	8.62555	12.5209	0.490253
LOC388906	10.5732	8.62555	12.5209	0.490253
RBP5	10.5732	8.62555	12.5209	0.490253
TEX9	10.5732	8.62555	12.5209	0.490253
LOC729852	177.616	147.593	207.639	0.489643
CXCL12	26.6727	22.0431	31.3023	0.487305
FZD3	26.6727	22.0431	31.3023	0.487305
C11orf1	42.7722	35.4606	50.0837	0.486525
LOC344595	58.8716	48.8781	68.8651	0.486165
GALM	123.27	102.548	143.991	0.485657
HES1	1100.29	917.184	1283.4	0.484235
NPB	119.745	99.6731	139.817	0.484145
HTR1D	103.646	86.2555	121.036	0.483984
JUND	6550.7	5465.73	7635.68	0.482269
COL9A2	39.2478	32.5854	45.9101	0.482063
LOC595101	39.2478	32.5854	45.9101	0.482063
HS3ST1	92.0715	76.6716	107.471	0.481855
ARHGAP30	23.1483	19.1679	27.1287	0.479981
F2RL1	1034.81	864.472	1205.14	0.478838
NLGN3	15.0986	12.4591	17.738	0.47738
WASH7P	15.0986	12.4591	17.738	0.47738
IL34	35.7233	29.7102	41.7364	0.476747
LOC100507634	27.6736	23.0015	32.3457	0.474379
DLL4	739.447	619.123	859.771	0.473074
TMEM136	441.649	369.94	513.358	0.471586
ZNF490	140.849	117.883	163.816	0.471315
PTPDC1	183.1	153.343	212.856	0.470497
BCL2	44.774	37.3774	52.1706	0.47037
TUSC3	351.101	294.227	407.974	0.470182
CCDC147	19.6239	16.2927	22.955	0.470165
CPEB4	1412.93	1184.58	1641.29	0.470117
CYGB	7.04883	5.75037	8.34729	0.469581
DGKI	7.04883	5.75037	8.34729	0.469581
DKFZP434A062	7.04883	5.75037	8.34729	0.469581
IGFBP1	7.04883	5.75037	8.34729	0.469581
IMPG1	7.04883	5.75037	8.34729	0.469581
KCNRG	7.04883	5.75037	8.34729	0.469581
PPARG	7.04883	5.75037	8.34729	0.469581
PRICKLE2-AS3	7.04883	5.75037	8.34729	0.469581
RPLP0P2	7.04883	5.75037	8.34729	0.469581
SNORD36C	7.04883	5.75037	8.34729	0.469581
GRAMD3	204.725	171.553	237.898	0.469356
AKAP2	129.275	108.299	150.251	0.468671
MTHFS	49.2993	41.211	57.3876	0.468044
MATN2	100.6	84.3388	116.862	0.465826
FMN1	24.1492	20.1263	28.1721	0.46555
HSPB6	215.778	181.137	250.419	0.465071
TRPC4	41.2496	34.5022	47.9969	0.464782
IRS2	796.189	668.96	923.419	0.464472
FLJ27354	160.952	135.134	186.771	0.463947
OLFML3	135.802	114.049	157.555	0.462736
SGK196	106.127	89.1307	123.123	0.461674
SOX4	14825.5	12475.4	17175.6	0.461239
MYPOP	330.433	277.935	382.932	0.460924
ANKRD61	11.5741	9.58395	13.5643	0.460563
CACNA2D2	11.5741	9.58395	13.5643	0.460563
CD79B	11.5741	9.58395	13.5643	0.460563
DRP2	11.5741	9.58395	13.5643	0.460563
FLG	11.5741	9.58395	13.5643	0.460563
GABRP	11.5741	9.58395	13.5643	0.460563
KAL1	11.5741	9.58395	13.5643	0.460563
RSPH9	11.5741	9.58395	13.5643	0.460563
DISP1	76.4512	64.2125	88.6899	0.459799
CHSY3	323.384	272.184	374.585	0.459264
PDE4B	2062.45	1737.57	2387.32	0.458098
FUT1	216.257	182.095	250.419	0.457499
ARL5B	560.745	472.489	649.002	0.457113
ADCY1	16.0995	13.4175	18.7814	0.456321
LOC338651	16.0995	13.4175	18.7814	0.456321
PRKCQ	16.0995	13.4175	18.7814	0.456321
PLK3	850.408	716.879	983.937	0.456289
IDNK	129.754	109.257	150.251	0.456076
LTK	20.6248	17.2511	23.9985	0.453855
GRAPL	60.3517	50.7949	69.9085	0.453149
SMIM10	60.3517	50.7949	69.9085	0.453149
UST	25.1501	21.0847	29.2155	0.452243
CLDN5	5130.26	4332.9	5927.62	0.452029
GABRE	127.231	107.34	147.121	0.451207
ZFP36L1	4815.84	4070.3	5561.38	0.450212
ATXN7L1	225.787	190.721	260.853	0.449751
ZNF503	105.605	89.1307	122.079	0.449495
SP6	137.282	115.966	158.598	0.44836
BAMBI	164.434	138.967	189.901	0.447734
RASSF9	147.334	124.591	170.076	0.4459
RIPK2	854.284	723.588	984.98	0.444397
ESM1	14446.2	12240.6	16651.8	0.44397
ACSM3	35.2016	29.7102	40.693	0.441086
LDHD	21.6257	18.2095	25.0419	0.439013
LINC00086	21.6257	18.2095	25.0419	0.439013
ATG10	118.659	100.631	136.687	0.438044
CCDC110	17.1004	14.3759	19.8248	0.43763
LOC100132832	17.1004	14.3759	19.8248	0.43763
PLSCR3	17.1004	14.3759	19.8248	0.43763
TTC9	17.1004	14.3759	19.8248	0.43763
C12orf68	12.5751	10.5423	14.6078	0.435327
DCAF8L2	12.5751	10.5423	14.6078	0.435327
LINC00705	12.5751	10.5423	14.6078	0.435327
LOC100130357	12.5751	10.5423	14.6078	0.435327
RNF212	12.5751	10.5423	14.6078	0.435327
NOTCH2NL	222.22	188.804	255.636	0.435213
PTGIS	148.814	126.508	171.119	0.432821
ZNF827	308.68	262.6	354.76	0.432552
FAM89A	360.46	306.686	414.234	0.432465
GAN	116.136	98.7147	133.557	0.432336
ANKRD1	27693	23575.6	31810.5	0.432194
HR	31.6772	26.8351	36.5194	0.430733
KCNMA1	31.6772	26.8351	36.5194	0.430733
BATF3	8.04973	6.70876	9.3907	0.430721
BTK	8.04973	6.70876	9.3907	0.430721
C16orf71	8.04973	6.70876	9.3907	0.430721
DEPDC7	8.04973	6.70876	9.3907	0.430721
IGF2	8.04973	6.70876	9.3907	0.430721
LPAR5	8.04973	6.70876	9.3907	0.430721
MYH3	8.04973	6.70876	9.3907	0.430721
SLC25A27	8.04973	6.70876	9.3907	0.430721
GUCY1A3	235.274	200.305	270.243	0.430209
C14orf132	150.816	128.425	173.206	0.428681
CHRNA1	380.042	323.938	436.146	0.427952
RAB43	400.145	341.189	459.101	0.427159
NRF1	304.634	259.725	349.543	0.427061
ZNF250	99.0353	84.3388	113.732	0.426992
LMCD1	300.109	255.891	344.326	0.426799
C11orf63	132.714	113.091	152.338	0.426535
FZD9	41.7288	35.4606	47.9969	0.426352
BBC3	3617.27	3086.99	4147.56	0.425942
LOC389765	22.6266	19.1679	26.0853	0.425448
ZNF287	167.394	142.801	191.988	0.424436
MS4A6A	37.2034	31.627	42.7799	0.424199
SLC38A2	14918.9	12744.7	17093.2	0.423489
LOC100130691	32.6781	27.7935	37.5628	0.421469
ZNF876P	18.1013	15.3343	20.8682	0.42093
MXD1	404.628	345.981	463.275	0.420123
ANKRD55	121.14	103.507	138.774	0.419498
NBR2	42.7297	36.419	49.0403	0.41932
SMIM13	431.258	368.982	493.533	0.418613
KIF26A	2238.14	1916.79	2559.49	0.416974
ACSM4	3.52441	2.87518	4.17364	0.416916
AHCTF1P1	3.52441	2.87518	4.17364	0.416916
AKR7L	3.52441	2.87518	4.17364	0.416916
ANKRD45	3.52441	2.87518	4.17364	0.416916
ATP2C2	3.52441	2.87518	4.17364	0.416916
BET3L	3.52441	2.87518	4.17364	0.416916
CACNA1C	3.52441	2.87518	4.17364	0.416916
CNN1	3.52441	2.87518	4.17364	0.416916
CPM	3.52441	2.87518	4.17364	0.416916
CRLF1	3.52441	2.87518	4.17364	0.416916
DNASE1L3	3.52441	2.87518	4.17364	0.416916
EBI3	3.52441	2.87518	4.17364	0.416916
EPN3	3.52441	2.87518	4.17364	0.416916
FAM172BP	3.52441	2.87518	4.17364	0.416916
GCNT7	3.52441	2.87518	4.17364	0.416916
GPR19	3.52441	2.87518	4.17364	0.416916
HAR1A	3.52441	2.87518	4.17364	0.416916
IQUB	3.52441	2.87518	4.17364	0.416916
KCNE1L	3.52441	2.87518	4.17364	0.416916
LINGO1	3.52441	2.87518	4.17364	0.416916
LOC100129216	3.52441	2.87518	4.17364	0.416916
LOC642423	3.52441	2.87518	4.17364	0.416916
LOC730668	3.52441	2.87518	4.17364	0.416916
MAATS1	3.52441	2.87518	4.17364	0.416916
MADCAM1	3.52441	2.87518	4.17364	0.416916
MIR4653	3.52441	2.87518	4.17364	0.416916
MIR5001	3.52441	2.87518	4.17364	0.416916
PALM3	3.52441	2.87518	4.17364	0.416916
PLA2G4B	3.52441	2.87518	4.17364	0.416916
PON3	3.52441	2.87518	4.17364	0.416916
RDH12	3.52441	2.87518	4.17364	0.416916
SNORA5C	3.52441	2.87518	4.17364	0.416916
SNORA60	3.52441	2.87518	4.17364	0.416916
SNORD46	3.52441	2.87518	4.17364	0.416916
SNORD59A	3.52441	2.87518	4.17364	0.416916
SYT3	3.52441	2.87518	4.17364	0.416916
PHKG1	567.454	485.906	649.002	0.4168
SYDE2	38.2043	32.5854	43.8233	0.416412
TET1	38.2043	32.5854	43.8233	0.416412
CDKN1C	533.775	457.154	610.396	0.416272
RAB2B	682.546	584.621	780.472	0.416226
KIAA1328	48.2559	41.211	55.3008	0.415537
RASAL2-AS1	58.3074	49.8365	66.7783	0.414958
SIRPB2	232.708	199.346	266.07	0.414722
B3GAT2	78.4105	67.0876	89.7334	0.41424
CECR2	78.4105	67.0876	89.7334	0.41424
ZMYM6NB	248.286	212.764	283.808	0.413972
SOCS3	478.47	410.193	546.747	0.413695
C7orf55	13.576	11.5007	15.6512	0.41361
LINC00460	13.576	11.5007	15.6512	0.41361
TFAP2A	13.576	11.5007	15.6512	0.41361
POPDC3	43.7306	37.3774	50.0837	0.412607
CHN2	93.9883	80.5052	107.471	0.41235
APOLD1	818.7	702.504	934.896	0.411791
MB21D1	139.721	119.799	159.642	0.411235
TMEM88	215.608	184.97	246.245	0.41087
CTU1	186.454	160.052	212.856	0.409113
RADIL	39.2053	33.5438	44.8667	0.409019
ZNF543	84.9376	72.838	97.0372	0.408966
ELP4	156.299	134.175	178.423	0.408536
RGS20	156.299	134.175	178.423	0.408536
WHAMMP3	156.299	134.175	178.423	0.408536
RAB6B	64.8345	55.5869	74.0822	0.408002
MYL4	29.1537	24.9183	33.3892	0.407984
PCDHGB1	29.1537	24.9183	33.3892	0.407984
SNORA70	29.1537	24.9183	33.3892	0.407984
TMEM55A	213.084	183.053	243.115	0.407435
WDR65	44.7315	38.3358	51.1271	0.406192
C19orf73	19.1022	16.2927	21.9116	0.405916
KHDC1	19.1022	16.2927	21.9116	0.405916
LOC100128398	19.1022	16.2927	21.9116	0.405916
LHPP	111.568	95.8395	127.296	0.40581
CXCR4	235.189	202.221	268.157	0.405394
RHOU	34.6799	29.7102	39.6496	0.404522
ZKSCAN7	34.6799	29.7102	39.6496	0.404522
USP30-AS1	96.991	83.3804	110.602	0.403378
ZNF70	96.991	83.3804	110.602	0.403378
ZFP28	174.88	150.468	199.292	0.403088
GLRX	320.606	276.018	365.194	0.402629
LOC100127983	71.3617	61.3373	81.3861	0.402305
NOXO1	55.7839	47.9197	63.6481	0.402191
ABTB2	40.2062	34.5022	45.9101	0.401989
CAMK4	40.2062	34.5022	45.9101	0.401989
SELENBP1	175.881	151.426	200.335	0.401485
C6orf226	327.133	281.768	372.498	0.40148
TMEM241	196.985	169.636	224.333	0.40114
ZNF626	76.8879	66.1293	87.6465	0.401123
CCZ1	82.4141	70.9212	93.907	0.400097
MIR31HG	82.4141	70.9212	93.907	0.400097
ACOX2	9.05064	7.66716	10.4341	0.399713
ADPRHL1	9.05064	7.66716	10.4341	0.399713
CSDAP1	9.05064	7.66716	10.4341	0.399713
GFI1	9.05064	7.66716	10.4341	0.399713
HS6ST3	9.05064	7.66716	10.4341	0.399713
INHBA-AS1	9.05064	7.66716	10.4341	0.399713
SMA5	9.05064	7.66716	10.4341	0.399713
ZNF396	9.05064	7.66716	10.4341	0.399713
SNORA8	30.1546	25.8767	34.4326	0.398722
ABCG1	235.668	203.18	268.157	0.398606
CYP27A1	699.956	603.789	796.123	0.39837
MTMR11	252.247	217.556	286.938	0.397758
C11orf71	210.039	181.137	238.941	0.397659
NFXL1	215.565	185.929	245.202	0.397353
PCBP1-AS1	35.6808	30.6686	40.693	0.396751
ZNF708	110.045	94.8811	125.209	0.3965
ARID5A	3270.03	2823.43	3716.63	0.396423
MAST1	14.5769	12.4591	16.6946	0.394722
ODF3L2	14.5769	12.4591	16.6946	0.394722
PCDH18	14.5769	12.4591	16.6946	0.394722
PDE1A	14.5769	12.4591	16.6946	0.394722
RAB26	46.7333	40.2526	53.214	0.39418
A1BG-AS1	78.8897	68.046	89.7334	0.394074
IL32	2851.87	2464.99	3238.75	0.393714
IFITM10	52.2595	45.0446	59.4744	0.393295
TAF13	375.826	324.896	426.755	0.392374
NPW	20.1031	17.2511	22.955	0.392345
NOTCH3	63.3119	54.6285	71.9954	0.39198
PRG4	160.782	138.967	182.597	0.391453
ANK1	25.6293	22.0431	29.2155	0.390956
LOC100506469	285.883	247.266	324.501	0.390775
ANKEF1	145.204	125.55	164.859	0.390252
MED7	145.204	125.55	164.859	0.390252
NTM	36.6817	31.627	41.7364	0.389399
CCDC53	260.254	225.223	295.285	0.389243
GPR62	42.208	36.419	47.9969	0.388919
TDRD10	304.464	263.559	345.369	0.388723
KLF7	1628.28	1410.76	1845.79	0.387531
OMA1	86.4177	74.7548	98.0806	0.387266
FGGY	97.4702	84.3388	110.602	0.387084
PIM1	545.094	472.489	617.699	0.385909
SAV1	1353.92	1174.03	1533.81	0.385362
UPP1	779.197	675.668	882.726	0.38515
C16orf52	215.523	186.887	244.158	0.383848
COL9A3	59.7875	51.7533	67.8217	0.383602
PCDH19	54.2613	46.9614	61.5613	0.383397
DNAL1	288.364	250.141	326.588	0.383383
RNF122	1033.36	897.058	1169.66	0.382447
ALOX12	188.892	163.886	213.899	0.382196
RNF182	32.1564	27.7935	36.5194	0.381895
VIT	32.1564	27.7935	36.5194	0.381895
ARRDC4	26.6302	23.0015	30.2589	0.381145
LOC143666	26.6302	23.0015	30.2589	0.381145
MMP28	139.156	120.758	157.555	0.38097
ZNRF2P1	133.63	115.966	151.295	0.380778
CCDC68	77.3671	67.0876	87.6465	0.380671
EFNA2	66.3147	57.5037	75.1256	0.379854
GPC5	60.7884	52.7117	68.8651	0.379336
COL6A2	134.631	116.924	152.338	0.378856
PPFIA3	55.2622	47.9197	62.6047	0.378716
CD24	15.5778	13.4175	17.738	0.378142
SGK110	15.5778	13.4175	17.738	0.378142
TMEM191A	15.5778	13.4175	17.738	0.378142
ITPRIP	2495.03	2170.76	2819.3	0.376979
LINC00478	130.106	113.091	147.121	0.376596
DGCR6	124.58	108.299	140.861	0.376198
KIAA1919	124.58	108.299	140.861	0.376198
FTX	67.3156	58.4621	76.169	0.376051
PDIA3P	67.3156	58.4621	76.169	0.376051
SPAG1	199.423	173.469	225.377	0.375751
GADL1	10.0515	8.62555	11.4775	0.37439
HAL	10.0515	8.62555	11.4775	0.37439
IL20RB	10.0515	8.62555	11.4775	0.37439
IZUMO4	10.0515	8.62555	11.4775	0.37439
TP73	10.0515	8.62555	11.4775	0.37439
ZSCAN23	10.0515	8.62555	11.4775	0.37439
TMEM17	33.1573	28.7518	37.5628	0.37423
THAP6	79.3689	69.0044	89.7334	0.374187
CCNL1	1982.57	1727.03	2238.12	0.373803
SAMD10	166.266	144.718	187.814	0.37379
PELI1	1131.66	986.188	1277.14	0.372643
YRDC	620.332	540.535	700.129	0.372626
ZNF221	27.6311	23.9599	31.3023	0.372028
ZNF382	27.6311	23.9599	31.3023	0.372028
ZNF597	27.6311	23.9599	31.3023	0.372028
RFFL	85.896	74.7548	97.0372	0.371992
SLC2A13	144.161	125.55	162.772	0.371985
NUDT6	133.108	115.966	150.251	0.37086
MORC2-AS1	57.264	49.8365	64.6915	0.369841
LOC255130	16118.3	14063.5	18173.1	0.369826
LARP6	839.294	732.214	946.374	0.3697
PIR	458.07	399.651	516.489	0.369182
CAMK2B	22.1049	19.1679	25.0419	0.368772
LOC100132111	22.1049	19.1679	25.0419	0.368772
MORN3	22.1049	19.1679	25.0419	0.368772
GATA3-AS1	175.796	153.343	198.248	0.368424
TMEM216	111.004	96.7979	125.209	0.367943
ZBTB39	466.599	407.318	525.879	0.36778
PTX3	3554.43	3104.24	4004.61	0.367317
DHRS12	265.695	231.932	299.459	0.367262
UGT8	75.8445	66.1293	85.5597	0.366754
PNPLA4	141.637	123.633	159.642	0.366163
ZNF217	1359.07	1187.45	1530.68	0.366036
FRRS1	124.058	108.299	139.817	0.365547
SOCS2	70.3183	61.3373	79.2992	0.365291
MAFB	382.704	334.48	430.929	0.364567
FAM43A	22023.1	19259.9	24786.2	0.363922
LOC100288911	612.719	535.743	689.695	0.363817
EMILIN1	209.432	183.053	235.811	0.363611
LOC100131655	40.6854	35.4606	45.9101	0.363559
IFITM1	16.5787	14.3759	18.7814	0.363471
SLC25A18	16.5787	14.3759	18.7814	0.363471
THBD	2014.91	1762.49	2267.33	0.3632
ACSBG1	4.52532	3.83358	5.21706	0.363139
ANKRD2	4.52532	3.83358	5.21706	0.363139
ARL9	4.52532	3.83358	5.21706	0.363139
ARMCX5-GPRASP2	4.52532	3.83358	5.21706	0.363139
CAMK2N2	4.52532	3.83358	5.21706	0.363139
CELA3B	4.52532	3.83358	5.21706	0.363139
DCN	4.52532	3.83358	5.21706	0.363139
FOXD1	4.52532	3.83358	5.21706	0.363139
HIST1H4H	4.52532	3.83358	5.21706	0.363139
IL21R-AS1	4.52532	3.83358	5.21706	0.363139
LOC286059	4.52532	3.83358	5.21706	0.363139
MEGF11	4.52532	3.83358	5.21706	0.363139
MUC5B	4.52532	3.83358	5.21706	0.363139
NMNAT3	4.52532	3.83358	5.21706	0.363139
[truncated: 21,717 more rows]
